# Supplementary material for: Combined de novo transcriptomic and physiological analyses reveal RyALS3-mediated aluminum tolerance in Rhododendron yunnanense Franch
Source: Front Plant Sci. 2022 Aug 10;13:951003. doi: 10.3389/fpls.2022.951003 (PMC9399778; doi:10.3389/fpls.2022.951003)
Supplement: Supplementary file 2 [file Table_1.XLSX]

## Sheet: Table S1
Table S1. Primers used in this study.
Primer name	Primer sequence (5'-3')	Gene locus
ACTIN-Aza-qF	AGGCAGTGTCTTCATGTGCTTA	c306098.graph_c0
ACTIN-Aza-qR	CTTGCTCTCAATGTCCCAGTCT
STOP2-qF	AGAGGGAGTTGACTAAAAGCGG	c295016.graph_c0
STOP2-qR	GCTTGACTTGTACTCATCCCCA
ALS3;1-qF	AATGACGGTCACTGGAGTTACC	c300169.graph_c0
ALS3;1-qR	TTCACCTGTTGAAGAGTTGCCT
PT3-qF	GATCATCTTGATCGTTGGTGCG	c281256.graph_c0
PT3-qR	ACCAGCAATGATACCGAAACCT
TCTP-qF	ACCTTAAGGGCTACATGAAGGC	c311155.graph_c0
TCTP-qR	AGTCCTTGAAGTTGCCGATGAT
STOP1;1-qF	GCGCAAGGATAAGTTGTTTGGT	c302821.graph_c0
STOP1;1-qR	AACCTCCCTCCTCTGATCATCA
HSP70-qF	GTTCTTTGACGGCAAGAAGACC	c276526.graph_c0
HSP70-qR	AAAGATCGAGTCCTGGTTGTCC
ZIP5-qF	ATCGGAATGGTCATCGGTATGG	c273058.graph_c0
ZIP5-qR	ACCGAGATACAGACTGAATCGC
CIPK26-qF	CGAAATCGACTTTGACGGCTAC	c282587.graph_c0
CIPK26-qR	GACCGAAATCACACACTTTGCA
ABCA1-qF	AGTCGGCTCCAAAACGAAGTAT	c293675.graph_c0
ABCA1-qR	GAATGAAGACTTGACGTACGCG
PMA1-qF	ATGGCGAGTATGGAAGTGTTGT	c301904.graph_c0
PMA1-qR	TACTCCTCCTTGATCGTGTCCT
AMT1-3-qF	GGTGGTCTCATGACTGGATTGT	c290690.graph_c0
AMT1-3-qR	CCACAGTGTACTTGAGGAGCAT
Primers for RyALS3;1 overexpression in tobacco
RyALS3;1-Full-F	CGGTACCATGTTCTTGCTAGTTGTGTT
RyALS3;1-Full-R	CGGATCCTTAATCCGCAGAAAATACT
Primers for RyALS3;1 subcellular localization
RyALS3;1-Sub-F	CGGTACCATGTTCTTGCTAGTTGTGTT
RyALS3;1Sub-R	CCGGATCCATCCGCAGAAAATACT

## Sheet: Table S2
Table S2. Summary of RNA-Sequencing of azaleas roots in response to 0 or 50 μM Al for 6 h.
Samples	Total clean reads	Total clean bases	Total number of transcripts	Mean length of transcripts	Total number of unigenes	Mean length of unigenes	Mapped Reads	Mapped Ratio (%)	%≥Q30	Sequence with E-value
CK-1	32134327	9571153860	645145	831.11	443639	646.54	21514245	66.95	93.72	247086
CK-2	37529895	11172153570					25083481	66.84	94.26
CK-3	34095726	10169082948					22482306	65.94	91.76
Al50-1	38365847	11430054892					25733202	67.07	93.05
Al50-2	30311369	9033447598					20194677	66.62	92.85
Al50-3	24505802	7303589882					16185355	66.05	91.2
CK means without Al treatment and Al means with Al treatment; the number follows CK and Al represents biological replicates

## Sheet: Table S3
Table S3. Summary of unigene annotation in RNA-Sequencing of azaleas roots in response to 0 or 50 μM Al for 6 h.
#Anno_Database	Annotated_Number	300<=length<1000	length>=1000
COG_Annotation	74262	41620	19699
GO_Annotation	176416	99702	41397
KEGG_Annotation	127673	70902	33365
KOG_Annotation	120822	67617	30708
Pfam_Annotation	176881	100146	44457
Swissprot_Annotation	100616	54530	29238
TrEMBL_Annotation	199052	111391	50587
eggNOG_Annotation	142259	79467	39046
nr_Annotation	215407	120935	51969
All_Annotated	247086	139367	54891

## Sheet: Table S4
Table S4. Up-regulated DEGs in azaleas roots in response to 0 or 50 μM Al for 6 h.
#ID	Al50-1_FPKM	Al50-2_FPKM	Al50-3_FPKM	CK-1_FPKM	CK-2_FPKM	CK-3_FPKM	FDR	log2FC	COG_class_annotation	GO_annotation	KEGG_annotation	KOG_class_annotation	Pfam_annotation	Swissprot_annotation	TrEMBL_annotation	eggNOG_class_annotation	nr_annotation
c281256.graph_c0	12.49	25.79	18.92	0.06	0.03	0.09	2.78148e-47	7.13559	--	Cellular Component: integral component of membrane (GO:0016021);; Molecular Function: transmembrane transporter activity (GO:0022857);;	K08176|4.2e-99|csl:COCSUDRAFT_57888|K08176 MFS transporter, PHS family, inorganic phosphate transporter | (RefSeq) MFS general substrate transporter	Inorganic ion transport and metabolism	Sugar (and other) transporter;; Major Facilitator Superfamily	Low affinity inorganic phosphate transporter 3 OS=Petunia hybrida OX=4102 GN=PT3 PE=2 SV=1	Uncharacterized protein OS=Nothophytophthora sp. Chile5 OX=2483409 GN=BBJ28_00026322 PE=4 SV=1	Inorganic ion transport and metabolism	hypothetical protein Poli38472_001196 [Pythium oligandrum]
c285242.graph_c0	19.47	36.53	53.52	0.09	0	0	1.23351e-30	7.02565	--	--	--	--	--	--	--	--	--
c289794.graph_c0	11.5	21.55	23.52	0.07	0	0	8.833e-29	6.72106	--	Molecular Function: SNARE binding (GO:0000149);; Molecular Function: molecular_function (GO:0003674);; Molecular Function: SNAP receptor activity (GO:0005484);; Molecular Function: binding (GO:0005488);; Molecular Function: protein binding (GO:0005515);; Cellular Component: cellular_component (GO:0005575);; Cellular Component: intracellular (GO:0005622);; Cellular Component: obsolete cell (GO:000…	K08486|2.3e-11|cmo:103500940|K08486 syntaxin 1B/2/3 | (RefSeq) syntaxin-121	Intracellular trafficking, secretion, and vesicular transport	Syntaxin;; SNARE domain	Syntaxin-112 OS=Arabidopsis thaliana OX=3702 GN=SYP112 PE=2 SV=2	Syntaxin PM OS=Guillardia theta (strain CCMP2712) OX=905079 GN=STXPM PE=3 SV=1	Intracellular trafficking, secretion, and vesicular transport	syntaxin PM [Guillardia theta CCMP2712]
c282436.graph_c0	184.18	285	288.28	1.66	0.68	1.89	1.02765e-36	6.36149	--	--	--	--	--	--	--	--	--
c273058.graph_c0	14.97	22.42	13.76	0.06	0.2	0.12	2.14545e-37	6.17353	--	Molecular Function: zinc ion transmembrane transporter activity (GO:0005385);; Cellular Component: integral component of membrane (GO:0016021);;	K14709|4.4e-54|gsl:Gasu_57920|K14709 solute carrier family 39 (zinc transporter), member 1/2/3 | (RefSeq) zinc transporter, ZIP family	Inorganic ion transport and metabolism	ZIP Zinc transporter	Zinc transporter 5 OS=Arabidopsis thaliana OX=3702 GN=ZIP5 PE=2 SV=1	Uncharacterized protein OS=Globisporangium ultimum (strain ATCC 200006 / CBS 805.95 / DAOM BR144) OX=431595 PE=3 SV=1	Inorganic ion transport and metabolism	hypothetical protein PybrP1_000746 [Pythium brassicum]
c223910.graph_c0	3.72	2.76	3.26	0	0	0	2.74995e-20	5.99908	Carbohydrate transport and metabolism	Molecular Function: inorganic phosphate transmembrane transporter activity (GO:0005315);; Biological Process: phosphate ion transport (GO:0006817);; Cellular Component: integral component of membrane (GO:0016021);;	K08176|1.3e-145|qsu:112013694|K08176 MFS transporter, PHS family, inorganic phosphate transporter | (RefSeq) repressible high-affinity phosphate permease-like	Inorganic ion transport and metabolism	Sugar (and other) transporter;; Major Facilitator Superfamily	Probable inorganic phosphate transporter 1-5 OS=Arabidopsis thaliana OX=3702 GN=PHT1-5 PE=2 SV=2	H(+)/Pi cotransporter OS=Anthurium amnicola OX=1678845 GN=PHO84_0 PE=3 SV=1	Inorganic ion transport and metabolism	inorganic phosphate transporter [Trichosporon asahii var. asahii CBS 2479]
c275401.graph_c0	7.92	19.3	28.8	0.1	0	0	3.02837e-18	5.87111	--	Biological Process: mitotic cell cycle (GO:0000278);; Biological Process: mitotic cytokinesis (GO:0000281);; Biological Process: cytokinesis (GO:0000910);; Biological Process: cytokinesis by cell plate formation (GO:0000911);; Biological Process: response to acid chemical (GO:0001101);; Molecular Function: molecular_function (GO:0003674);; Molecular Function: SNAP receptor activity (GO:0005484);;…	K18211|7.7e-08|ppp:112291230|K18211 synaptosomal-associated protein 25 | (RefSeq) SNAP25 homologous protein SNAP33-like	Intracellular trafficking, secretion, and vesicular transport	--	--	Qbc-snare OS=Guillardia theta (strain CCMP2712) OX=905079 GN=GUITHDRAFT_164748 PE=4 SV=1	Intracellular trafficking, secretion, and vesicular transport	Qbc-snare [Guillardia theta CCMP2712]
c281556.graph_c0	38.25	53.32	76.25	0.88	0.74	0.71	2.80413e-47	5.81419	--	--	--	--	Gibberellin regulated protein	--	Uncharacterized protein OS=Nyssa sinensis OX=561372 GN=F0562_004982 PE=3 SV=1	Function unknown	hypothetical protein F0562_004982 [Nyssa sinensis]
c268164.graph_c0	1.49	1.68	2.28	0.03	0.02	0.01	5.71557e-28	5.7928	Function unknown	Biological Process: phosphorelay signal transduction system (GO:0000160);; Molecular Function: DNA binding (GO:0003677);; Biological Process: regulation of transcription, DNA-templated (GO:0006355);; Molecular Function: electron transfer activity (GO:0009055);; Cellular Component: integral component of membrane (GO:0016021);; Molecular Function: kinase activity (GO:0016301);;	K13584|4.3e-32|zju:107409371|K13584 two-component system, cell cycle response regulator CtrA | (RefSeq) uncharacterized protein LOC107409371	--	Repeat of Unknown Function (DUF347);; Repeat of Unknown Function (DUF347);; Response regulator receiver domain;; Transcriptional regulatory protein, C terminal;; PAP2 superfamily;; Prokaryotic cytochrome b561;; Peptidase propeptide and YPEB domain	Probable transcriptional regulator ycf29 OS=Cyanophora paradoxa OX=2762 GN=ycf29 PE=3 SV=1	OmpR-like protein OS=Dorcoceras hygrometricum OX=472368 GN=F511_29953 PE=4 SV=1	Function unknown	Sensor protein qseC [Beauveria bassiana D1-5]
c261530.graph_c0	1.68	2.87	0.98	0	0	0.02	9.06813e-19	5.72015	Defense mechanisms	Cellular Component: plant-type vacuole (GO:0000325);; Molecular Function: molecular_function (GO:0003674);; Molecular Function: catalytic activity (GO:0003824);; Molecular Function: transporter activity (GO:0005215);; Molecular Function: ATP binding (GO:0005524);; Cellular Component: cellular_component (GO:0005575);; Cellular Component: intracellular (GO:0005622);; Cellular Component: obsolete ce…	K05665|6.2e-203|qsu:112011405|K05665 ATP-binding cassette, subfamily C (CFTR/MRP), member 1 [EC:7.6.2.3] | (RefSeq) ABC transporter FUM19-like	Secondary metabolites biosynthesis, transport and catabolism	ABC transporter;; ABC transporter transmembrane region;; AAA domain, putative AbiEii toxin, Type IV TA system;; AAA domain	ABC transporter C family member 2 OS=Arabidopsis thaliana OX=3702 GN=ABCC2 PE=1 SV=2	Uncharacterized protein OS=Carpinus fangiana OX=176857 GN=FH972_022904 PE=4 SV=1	Secondary metabolites biosynthesis, transport and catabolism	related to multidrug resistance protein [Fusarium proliferatum]
c248852.graph_c0	2.04	4.29	3.15	0	0	0.03	1.52569e-18	5.68937	--	Molecular Function: monooxygenase activity (GO:0004497);; Molecular Function: dopamine beta-monooxygenase activity (GO:0004500);; Molecular Function: copper ion binding (GO:0005507);; Biological Process: intein-mediated protein splicing (GO:0016539);; Biological Process: protein autoprocessing (GO:0016540);; Molecular Function: oxidoreductase activity, acting on paired donors, with incorporation …	--	Amino acid transport and metabolism	Copper type II ascorbate-dependent monooxygenase, N-terminal domain;; Copper type II ascorbate-dependent monooxygenase, C-terminal domain;; DOMON domain	--	Tyramine beta-hydroxylase OS=Gracilariopsis chorda OX=448386 GN=BWQ96_07655 PE=3 SV=1	Function unknown	Tyramine beta-hydroxylase [Gracilariopsis chorda]
c290448.graph_c0	5.79	9.82	13.1	0	0.07	0	7.65984e-18	5.65701	--	Molecular Function: RNA binding (GO:0003723);; Molecular Function: methyltransferase activity (GO:0008168);; Cellular Component: integral component of membrane (GO:0016021);; Biological Process: methylation (GO:0032259);;	K08506|1.0e-16|pavi:110751812|K08506 syntaxin of plants SYP7 | (RefSeq) syntaxin-71-like	--	--	--	Uncharacterized protein OS=Guillardia theta (strain CCMP2712) OX=905079 GN=GUITHDRAFT_99887 PE=3 SV=1	Intracellular trafficking, secretion, and vesicular transport	syntaxin-72 [Chrysochromulina tobinii]
c308673.graph_c0	2.37	3.63	4.07	0.05	0.05	0.05	2.14545e-37	5.55283	General function prediction only	Molecular Function: SNARE binding (GO:0000149);; Molecular Function: molecular_function (GO:0003674);; Molecular Function: endopeptidase inhibitor activity (GO:0004866);; Molecular Function: SNAP receptor activity (GO:0005484);; Molecular Function: binding (GO:0005488);; Molecular Function: protein binding (GO:0005515);; Cellular Component: cellular_component (GO:0005575);; Cellular Component: ex…	K08511|2.4e-08|egr:104452720|K08511 vesicle-associated membrane protein 72 | (RefSeq) vesicle-associated membrane protein 722 isoform X1	Intracellular trafficking, secretion, and vesicular transport	Synaptobrevin;; A-macroglobulin TED domain;; Alpha-2-macroglobulin family;; MG2 domain;; A-macroglobulin receptor binding domain;; Bacterial Alpha-2-macroglobulin MG10 domain	--	A2M domain-containing protein OS=Klebsormidium nitens OX=105231 GN=KFL_005520040 PE=4 SV=1	Intracellular trafficking, secretion, and vesicular transport	hypothetical protein KFL_005520040 [Klebsormidium nitens]
c297621.graph_c0	3.06	5.26	1.29	0	0	0.04	3.73412e-16	5.5261	Defense mechanisms	Cellular Component: plant-type vacuole (GO:0000325);; Molecular Function: molecular_function (GO:0003674);; Molecular Function: catalytic activity (GO:0003824);; Molecular Function: transporter activity (GO:0005215);; Molecular Function: ATP binding (GO:0005524);; Cellular Component: cellular_component (GO:0005575);; Cellular Component: intracellular (GO:0005622);; Cellular Component: obsolete ce…	K05665|1.0e-213|qsu:112011405|K05665 ATP-binding cassette, subfamily C (CFTR/MRP), member 1 [EC:7.6.2.3] | (RefSeq) ABC transporter FUM19-like	Secondary metabolites biosynthesis, transport and catabolism	ABC transporter;; ABC transporter transmembrane region;; RecF/RecN/SMC N terminal domain;; AAA domain, putative AbiEii toxin, Type IV TA system;; P-loop containing region of AAA domain;; 50S ribosome-binding GTPase	ABC transporter C family member 1 OS=Arabidopsis thaliana OX=3702 GN=ABCC1 PE=1 SV=1	Uncharacterized protein OS=Carpinus fangiana OX=176857 GN=FH972_022904 PE=4 SV=1	Secondary metabolites biosynthesis, transport and catabolism	related to multidrug resistance protein [Fusarium proliferatum ET1]
c297456.graph_c0	10.96	12.55	9.1	0.08	0.27	0	5.87124e-25	5.48361	Translation, ribosomal structure and biogenesis	Molecular Function: RNA binding (GO:0003723);; Cellular Component: cytoplasm (GO:0005737);;	K13126|3.1e-206|qsu:112014266|K13126 polyadenylate-binding protein | (RefSeq) polyadenylate-binding protein, cytoplasmic and nuclear-like	--	RNA recognition motif. (a.k.a. RRM, RBD, or RNP domain);; Poly-adenylate binding protein, unique domain;; RNA recognition motif. (a.k.a. RRM, RBD, or RNP domain);; RNA recognition motif;; Occluded RNA-recognition motif	Polyadenylate-binding protein 8 OS=Arabidopsis thaliana OX=3702 GN=PAB8 PE=1 SV=1	Polyadenylate-binding protein OS=Anthurium amnicola OX=1678845 GN=pab1_8 PE=3 SV=1	RNA processing and modification	probable PAB1-mRNA polyadenylate-binding protein [Fusarium fujikuroi IMI 58289]
c270604.graph_c0	4.55	11.55	2.82	0	0.04	0	7.99056e-15	5.44575	--	--	--	--	Nucleotide-diphospho-sugar transferase;; galactosyl transferase GMA12/MNN10 family	--	Uncharacterized protein OS=Micractinium conductrix OX=554055 GN=C2E20_9021 PE=4 SV=1	Function unknown	hypothetical protein BFJ72_g13029 [Fusarium proliferatum]
c270301.graph_c0	5.95	6.81	7.88	0	0	0	1.50432e-15	5.43316	--	Molecular Function: SNARE binding (GO:0000149);; Molecular Function: molecular_function (GO:0003674);; Molecular Function: SNAP receptor activity (GO:0005484);; Molecular Function: binding (GO:0005488);; Molecular Function: protein binding (GO:0005515);; Cellular Component: cellular_component (GO:0005575);; Cellular Component: intracellular (GO:0005622);; Cellular Component: obsolete cell (GO:000…	K08494|2.5e-16|ats:109762150|K08494 novel plant SNARE | (RefSeq) LOC109762150; novel plant SNARE 13-like	--	--	Novel plant SNARE 13 OS=Arabidopsis thaliana OX=3702 GN=NPSN13 PE=1 SV=1	t-SNARE coiled-coil homology domain-containing protein OS=Guillardia theta (strain CCMP2712) OX=905079 GN=GUITHDRAFT_138563 PE=4 SV=1	Intracellular trafficking, secretion, and vesicular transport	uncharacterized protein BATDEDRAFT_92109 [Batrachochytrium dendrobatidis JAM81]
c239166.graph_c1	2.18	1.25	3.25	0	0	0.02	1.76737e-15	5.40453	Cell wall/membrane/envelope biogenesis	--	K10046|3.1e-10|mng:MNEG_2814|K10046 GDP-D-mannose 3', 5'-epimerase [EC:5.1.3.18 5.1.3.-] | (RefSeq) NAD-dependent epimerase/dehydratase	--	Glycosyl transferase family 2;; Glycosyltransferase like family 2	GDP-mannose 3,5-epimerase OS=Arabidopsis thaliana OX=3702 GN=At5g28840 PE=1 SV=1	Glyco_trans_2-like domain-containing protein OS=Klebsormidium nitens OX=105231 GN=KFL_001610170 PE=4 SV=1	--	uncharacterized protein ARMOST_00146 [Armillaria ostoyae]
c278948.graph_c0	4.99	9.7	10.47	0	0	0	4.41897e-14	5.30933	General function prediction only	Biological Process: reproduction (GO:0000003);; Cellular Component: Golgi membrane (GO:0000139);; Biological Process: cell morphogenesis (GO:0000902);; Biological Process: cell morphogenesis involved in differentiation (GO:0000904);; Biological Process: developmental process involved in reproduction (GO:0003006);; Molecular Function: GTPase activity (GO:0003924);; Molecular Function: GTP binding …	K07874|2.5e-45|thj:104798358|K07874 Ras-related protein Rab-1A | (RefSeq) ras-related protein RABD2c	Intracellular trafficking, secretion, and vesicular transport	Ras family;; Ras of Complex, Roc, domain of DAPkinase;; ADP-ribosylation factor family;; 50S ribosome-binding GTPase	Ras-like GTP-binding protein YPT1 OS=Phytophthora infestans OX=4787 GN=YPT1 PE=3 SV=1	Rab1B OS=Blastocystis sp. subtype 1 (strain ATCC 50177 / NandII) OX=478820 GN=AV274_0373 PE=4 SV=1	Intracellular trafficking, secretion, and vesicular transport	Ras- protein Rab-1A [Cyanidiococcus yangmingshanensis]
c290858.graph_c0	5.75	16.5	20.89	0.25	0	0	3.40756e-14	5.24256	--	--	--	--	--	--	--	--	--
c301243.graph_c0	2.97	6.14	6.67	0.14	0.08	0.02	2.43926e-21	5.19015	Posttranslational modification, protein turnover, chaperones	Molecular Function: ATP binding (GO:0005524);; Cellular Component: cellular_component (GO:0005575);; Cellular Component: intracellular (GO:0005622);; Cellular Component: obsolete cell (GO:0005623);; Cellular Component: cytoplasm (GO:0005737);; Cellular Component: vacuole (GO:0005773);; Cellular Component: Golgi apparatus (GO:0005794);; Cellular Component: plasma membrane (GO:0005886);; Cellular C…	K06027|1.2e-168|sly:101264864|K06027 vesicle-fusing ATPase [EC:3.6.4.6] | (RefSeq) vesicle-fusing ATPase	Posttranslational modification, protein turnover, chaperones	ATPase family associated with various cellular activities (AAA);; AAA+ lid domain;; AAA ATPase domain;; AAA domain;; AAA domain (dynein-related subfamily);; Magnesium chelatase, subunit ChlI;; AAA domain (Cdc48 subfamily);; Holliday junction DNA helicase RuvB P-loop domain	Vesicle-fusing ATPase OS=Arabidopsis thaliana OX=3702 GN=NSF PE=2 SV=2	Vesicle-fusing ATPase OS=Klebsormidium nitens OX=105231 GN=KFL_002580080 PE=3 SV=1	Posttranslational modification, protein turnover, chaperones	vesicular-fusion protein sec18 [Lichtheimia corymbifera JMRC:FSU:9682]
c282950.graph_c0	13.32	46.18	48.01	0.69	0	0.29	2.22949e-14	5.10419	Secondary metabolites biosynthesis, transport and catabolism	Molecular Function: catalytic activity (GO:0003824);; Molecular Function: iron ion binding (GO:0005506);; Biological Process: cellular aromatic compound metabolic process (GO:0006725);; Molecular Function: ferric iron binding (GO:0008199);; Molecular Function: oxidoreductase activity, acting on single donors with incorporation of molecular oxygen, incorporation of two atoms of oxygen (GO:0016702)…	--	--	Dioxygenase	--	Uncharacterized protein OS=Klebsormidium nitens OX=105231 GN=KFL_004220030 PE=4 SV=1	--	hypothetical protein KFL_004220030 [Klebsormidium nitens]
c287936.graph_c0	4.49	4.85	6.32	0.12	0.12	0.2	1.20567e-39	4.89031	Signal transduction mechanisms	Biological Process: regulation of transcription, DNA-templated (GO:0006355);; Cellular Component: outer membrane (GO:0019867);;	--	--	EAL domain;; Diguanylate cyclase, GGDEF domain;; PAS fold;; PAS domain;; PAS fold;; PAS domain;; Glycine zipper 2TM domain	--	Uncharacterized protein OS=Lupinus albus OX=3870 GN=Lal_00037260 PE=4 SV=1	Signal transduction mechanisms	hypothetical protein Lal_00037260 [Lupinus albus]
c252661.graph_c0	6.37	8.72	1.81	0	0	0.06	3.65089e-11	4.85676	Posttranslational modification, protein turnover, chaperones	Molecular Function: protein-malonyllysine demalonylase activity (GO:0036054);; Molecular Function: protein-succinyllysine desuccinylase activity (GO:0036055);; Molecular Function: NAD+ binding (GO:0070403);;	K11415|4.2e-44|ppp:112294038|K11415 NAD+-dependent protein deacetylase sirtuin 5 [EC:2.3.1.286] | (RefSeq) NAD-dependent protein deacylase isoform X1	--	Sir2 family	NAD-dependent protein deacylase OS=Physcomitrium patens OX=3218 GN=SRT1505 PE=3 SV=1	Deacetylase sirtuin-type domain-containing protein OS=Carpinus fangiana OX=176857 GN=FH972_023418 PE=4 SV=1	--	NAD-dependent histone deacetylase [Fusarium tjaetaba]
c193874.graph_c0	0.97	4.27	3.07	0	0	0.03	4.52863e-11	4.82912	Defense mechanisms	--	--	--	Beta-lactamase	--	PITH domain-containing protein OS=Carpinus fangiana OX=176857 GN=FH972_022101 PE=4 SV=1	--	uncharacterized protein FOYG_17101 [Fusarium oxysporum NRRL 32931]
c293423.graph_c0	0.56	1.2	0.32	0	0	0	4.46741e-10	4.71687	--	Molecular Function: molecular_function (GO:0003674);; Molecular Function: catalytic activity (GO:0003824);; Molecular Function: transporter activity (GO:0005215);; Molecular Function: ATP binding (GO:0005524);; Cellular Component: cellular_component (GO:0005575);; Cellular Component: intracellular (GO:0005622);; Cellular Component: obsolete cell (GO:0005623);; Cellular Component: cytoplasm (GO:00…	K05658|1.1e-212|qsu:112040343|K05658 ATP-binding cassette, subfamily B (MDR/TAP), member 1 [EC:7.6.2.2] | (RefSeq) leptomycin B resistance protein pmd1-like	Secondary metabolites biosynthesis, transport and catabolism	ABC transporter transmembrane region;; ABC transporter;; RecF/RecN/SMC N terminal domain;; AAA domain, putative AbiEii toxin, Type IV TA system;; Predicted ATPase of the ABC class	ABC transporter B family member 11 OS=Arabidopsis thaliana OX=3702 GN=ABCB11 PE=2 SV=1	Uncharacterized protein OS=Carpinus fangiana OX=176857 GN=FH972_022676 PE=4 SV=1	Secondary metabolites biosynthesis, transport and catabolism	Multidrug resistance protein 1A [Fusarium proliferatum]
c282766.graph_c0	4.07	9.63	12.09	0.22	0.13	0.07	1.625e-13	4.67234	--	Molecular Function: SNARE binding (GO:0000149);; Molecular Function: molecular_function (GO:0003674);; Molecular Function: soluble NSF attachment protein activity (GO:0005483);; Molecular Function: binding (GO:0005488);; Molecular Function: protein binding (GO:0005515);; Cellular Component: cellular_component (GO:0005575);; Cellular Component: intracellular (GO:0005622);; Cellular Component: obso…	K15296|1.5e-37|smo:SELMODRAFT_109073|K15296 alpha-soluble NSF attachment protein | (RefSeq) hypothetical protein	Intracellular trafficking, secretion, and vesicular transport	Soluble NSF attachment protein, SNAP;; Tetratricopeptide repeat;; Tetratricopeptide repeat;; Tetratricopeptide repeat;; MalT-like TPR region	--	Uncharacterized protein OS=Arachis hypogaea OX=3818 GN=Ahy_A04g018927 PE=3 SV=1	Intracellular trafficking, secretion, and vesicular transport	alpha-soluble NSF attachment protein isoform X1 [Arachis hypogaea]
c86246.graph_c0	4.01	3.98	3.87	0	0	0	2.3415e-10	4.6407	Lipid transport and metabolism	Cellular Component: plasma membrane (GO:0005886);; Cellular Component: membrane (GO:0016020);; Cellular Component: integral component of membrane (GO:0016021);; Molecular Function: lipid phosphatase activity (GO:0042577);; Biological Process: response to antibiotic (GO:0046677);; Biological Process: phospholipid dephosphorylation (GO:0046839);; Molecular Function: undecaprenyl-diphosphatase activ…	--	--	Peptidase propeptide and YPEB domain	--	Sphingosine-1-phosphate phosphohydrolase, putative OS=Ricinus communis OX=3988 GN=RCOM_0270120 PE=4 SV=1	Function unknown	sphingosine-1-phosphate phosphohydrolase, putative [Ricinus communis]
c306524.graph_c0	0.56	1.26	2.3	0	0	0	1.75282e-09	4.6128	--	--	K18270|2.4e-44|oeu:111370801|K18270 Rab3 GTPase-activating protein catalytic subunit | (RefSeq) uncharacterized protein LOC111370801	Function unknown	--	--	Rab3 GTPase-activating protein catalytic subunit (Fragment) OS=Rhododendron williamsianum OX=262921 GN=C3L33_09841 PE=3 SV=1	Function unknown	hypothetical protein C3L33_09841, partial [Rhododendron williamsianum]
c287212.graph_c0	1.51	0.78	1.1	0	0.02	0	9.17531e-11	4.60992	--	--	--	--	CotH kinase protein	--	--	--	--
c235137.graph_c0	3.32	5.58	2.44	0	0	0	7.36322e-10	4.60678	Function unknown	Cellular Component: extracellular region (GO:0005576);; Cellular Component: integral component of membrane (GO:0016021);;	K13449|1.9e-17|cqi:110739936|K13449 pathogenesis-related protein 1 | (RefSeq) pathogenesis-related protein PRB1-3-like	Function unknown	Cysteine-rich secretory protein family	--	SCP domain-containing protein OS=Chara braunii OX=69332 GN=CBR_g31741 PE=4 SV=1	Replication, recombination and repair	hypothetical protein CBR_g31741 [Chara braunii]
c286195.graph_c0	1.8	6.66	6.82	0.05	0.04	0.1	2.59975e-11	4.59567	--	Cellular Component: integral component of membrane (GO:0016021);;	--	--	--	--	Uncharacterized protein OS=Cafeteria roenbergensis OX=33653 GN=FNF27_03756 PE=4 SV=1	--	--
c281228.graph_c0	8.53	17.79	26.72	0.7	0.2	0.3	4.65297e-15	4.5935	--	--	--	--	--	--	--	--	--
c86009.graph_c0	8.58	10.71	0.91	0	0	0	6.12167e-09	4.58592	General function prediction only	--	--	--	NmrA-like family;; NAD(P)H-binding	--	NmrA-like family domain-containing protein 1 OS=Anthurium amnicola OX=1678845 GN=NMRAL1_1 PE=4 SV=1	Function unknown	uncharacterized protein FPRN_07435 [Fusarium proliferatum]
c295146.graph_c0	4.25	6.99	9.34	0.19	0.16	0.23	3.05671e-18	4.55274	--	--	--	--	Putative adhesin	--	--	--	--
c280248.graph_c0	2.15	3.06	3.72	0	0	0.06	1.66927e-10	4.5346	--	--	--	Function unknown	TLD	--	TLDc domain-containing protein OS=Marchantia polymorpha OX=3197 GN=MARPO_0002s0288 PE=4 SV=1	Function unknown	hypothetical protein SpCBS45565_g05961 [Spizellomyces sp. 'palustris']
c269607.graph_c0	3.96	6.42	8.08	0.13	0.17	0.13	4.86467e-15	4.52601	Posttranslational modification, protein turnover, chaperones	--	--	--	SPFH domain / Band 7 family	--	PHB domain-containing protein OS=Chloropicon primus OX=1764295 GN=A3770_04p28940 PE=4 SV=1	Function unknown	hypothetical protein A3770_04p28940 [Chloropicon primus]
c144935.graph_c0	3.76	1.47	2.38	0	0	0	2.55517e-09	4.52417	--	--	--	--	--	--	--	--	--
c236867.graph_c1	3.16	2.11	2.71	0.03	0.05	0.12	4.38231e-16	4.51924	Amino acid transport and metabolism	Molecular Function: 5-methyltetrahydropteroyltriglutamate-homocysteine S-methyltransferase activity (GO:0003871);; Molecular Function: zinc ion binding (GO:0008270);; Biological Process: methionine biosynthetic process (GO:0009086);;	K00549|2.8e-162|qsu:112011284|K00549 5-methyltetrahydropteroyltriglutamate--homocysteine methyltransferase [EC:2.1.1.14] | (RefSeq) probable 5-methyltetrahydropteroyltriglutamate--homocysteine methyltransferase	Amino acid transport and metabolism	Cobalamin-independent synthase, N-terminal domain;; Cobalamin-independent synthase, Catalytic domain	5-methyltetrahydropteroyltriglutamate--homocysteine methyltransferase 1 OS=Arabidopsis thaliana OX=3702 GN=MS1 PE=1 SV=1	5-methyltetrahydropteroyltriglutamate--homocysteine S-methyltransferase OS=Hordeum vulgare subsp. vulgare OX=112509 PE=2 SV=1	Amino acid transport and metabolism	hypothetical protein VHUM_03098 [Vanrija humicola]
c84180.graph_c0	1.1	0.92	1.14	0	0	0.03	1.30815e-10	4.51008	--	Molecular Function: orotidine-5'-phosphate decarboxylase activity (GO:0004590);; Molecular Function: copper ion binding (GO:0005507);; Biological Process: 'de novo' pyrimidine nucleobase biosynthetic process (GO:0006207);; Molecular Function: oxidoreductase activity (GO:0016491);; Biological Process: oxidation-reduction process (GO:0055114);;	K19791|3.1e-109|qsu:111984409|K19791 iron transport multicopper oxidase | (RefSeq) iron transport multicopper oxidase FET3-like	Secondary metabolites biosynthesis, transport and catabolism	Multicopper oxidase;; Multicopper oxidase;; Multicopper oxidase	L-ascorbate oxidase OS=Brassica rapa subsp. pekinensis OX=51351 GN=AO PE=2 SV=1	Uridine 5'-monophosphate synthase OS=Carpinus fangiana OX=176857 GN=FH972_025081 PE=3 SV=1	Secondary metabolites biosynthesis, transport and catabolism	ferroxidase fet3 [Apiotrichum porosum]
c264680.graph_c0	0.78	21.02	12.16	0.04	0.04	0	1.37115e-08	4.49441	--	Molecular Function: zinc ion binding (GO:0008270);; Molecular Function: oxidoreductase activity (GO:0016491);;	--	--	--	--	PKS_ER domain-containing protein OS=Tetradesmus obliquus OX=3088 GN=BQ4739_LOCUS6560 PE=3 SV=1	--	hypothetical protein AK830_g10236 [Neonectria ditissima]
c298690.graph_c0	1.08	5.23	7.1	0.07	0.03	0.04	6.76361e-10	4.48595	Posttranslational modification, protein turnover, chaperones	Molecular Function: nucleotide binding (GO:0000166);; Biological Process: cell morphogenesis (GO:0000902);; Biological Process: cell morphogenesis involved in differentiation (GO:0000904);; Molecular Function: molecular_function (GO:0003674);; Molecular Function: catalytic activity (GO:0003824);; Molecular Function: binding (GO:0005488);; Molecular Function: protein binding (GO:0005515);; Molecul…	K07767|1.4e-29|dcr:108210152|K07767 katanin p60 ATPase-containing subunit A1 [EC:5.6.1.1] | (RefSeq) katanin p60 ATPase-containing subunit A1	Posttranslational modification, protein turnover, chaperones	ATPase family associated with various cellular activities (AAA);; F-box domain	Katanin p60 ATPase-containing subunit A1 OS=Arabidopsis thaliana OX=3702 GN=AAA1 PE=1 SV=1	Uncharacterized protein OS=Peronospora effusa OX=542832 GN=DD238_000949 PE=4 SV=1	Posttranslational modification, protein turnover, chaperones	hypothetical protein PISMIDRAFT_514048 [Pisolithus microcarpus 441]
c253056.graph_c0	3.84	7.91	3.1	0	0.08	0	1.16022e-09	4.46164	General function prediction only	Molecular Function: dioxygenase activity (GO:0051213);;	--	--	HD domain;; Myo-inositol oxygenase	--	Phytanoyl-CoA dioxygenase, peroxisomal OS=Hondaea fermentalgiana OX=2315210 GN=FCC1311_002712 PE=4 SV=1	--	hypothetical protein K493DRAFT_317414 [Basidiobolus meristosporus CBS 931.73]
c276939.graph_c0	3.33	5.99	6.63	0	0	0	4.34749e-09	4.44729	General function prediction only	Molecular Function: GTPase activity (GO:0003924);; Molecular Function: GTP binding (GO:0005525);;	K07874|1.0e-47|nnu:104604426|K07874 Ras-related protein Rab-1A | (RefSeq) ras-related protein RIC1-like	--	Ras family;; Ras of Complex, Roc, domain of DAPkinase;; ADP-ribosylation factor family;; 50S ribosome-binding GTPase;; Signal recognition particle receptor beta subunit	Ras-related protein RABD2b OS=Arabidopsis thaliana OX=3702 GN=RABD2B PE=1 SV=1	Rab1B OS=Blastocystis sp. subtype 1 (strain ATCC 50177 / NandII) OX=478820 GN=AV274_0373 PE=4 SV=1	Intracellular trafficking, secretion, and vesicular transport	Rab1B [Blastocystis sp. ATCC 50177/Nand II]
c187561.graph_c0	1.02	2.07	1.88	0	0	0	5.82485e-09	4.42417	Lipid transport and metabolism	Cellular Component: ruffle (GO:0001726);; Molecular Function: molecular_function (GO:0003674);; Molecular Function: actin binding (GO:0003779);; Molecular Function: binding (GO:0005488);; Molecular Function: protein binding (GO:0005515);; Molecular Function: phospholipid binding (GO:0005543);; Cellular Component: cellular_component (GO:0005575);; Cellular Component: intracellular (GO:0005622);; C…	K20523|5.9e-29|qsu:112018718|K20523 SH3 domain-containing YSC84-like protein 1 | (RefSeq) SH3 domain-containing protein PJ696.02-like	Function unknown	Las17-binding protein actin regulator	--	Ysc84 domain-containing protein OS=Carpinus fangiana OX=176857 GN=FH972_025216 PE=4 SV=1	Function unknown	hypothetical protein FPCIR_10824 [Fusarium pseudocircinatum]
c238076.graph_c0	5.6	5.57	4.45	0.22	0.19	0	8.70188e-15	4.41892	Translation, ribosomal structure and biogenesis	Molecular Function: structural constituent of ribosome (GO:0003735);; Cellular Component: ribosome (GO:0005840);; Biological Process: translation (GO:0006412);; Molecular Function: 5S rRNA binding (GO:0008097);;	K02932|2.7e-92|qsu:112023051|K02932 large subunit ribosomal protein L5e | (RefSeq) 60S ribosomal protein L5-like	Translation, ribosomal structure and biogenesis	Ribosomal large subunit proteins 60S L5, and 50S L18;; Ribosomal L18 C-terminal region	60S ribosomal protein L5 OS=Helianthus annuus OX=4232 GN=RPL5A PE=2 SV=1	60S ribosomal protein L5-2 OS=Zea mays OX=4577 PE=2 SV=1	Translation, ribosomal structure and biogenesis	hypothetical protein VHUM_04032 [Vanrija humicola]
c274138.graph_c0	8.22	22.18	26.16	0.72	0.53	0.69	3.50493e-19	4.40823	--	--	--	--	--	--	--	--	--
c290690.graph_c0	25.61	32.92	23.54	1.36	1.16	1.37	5.31968e-93	4.40123	Inorganic ion transport and metabolism	Molecular Function: ammonium transmembrane transporter activity (GO:0008519);; Cellular Component: integral component of membrane (GO:0016021);;	K03320|1.1e-62|qsu:112013599|K03320 ammonium transporter, Amt family | (RefSeq) ammonium transporter 1-like	Inorganic ion transport and metabolism	Ammonium Transporter Family	Ammonium transporter 1 member 3 OS=Solanum lycopersicum OX=4081 GN=AMT1-3 PE=2 SV=1	Ammonium transporter OS=Pythium insidiosum OX=114742 GN=PINS_006330 PE=3 SV=1	Inorganic ion transport and metabolism	ammonium transporter [Pythium insidiosum]
c85299.graph_c0	1.47	1.41	1.57	0.07	0	0	1.40071e-10	4.35816	Lipid transport and metabolism	Cellular Component: mitochondrion (GO:0005739);; Molecular Function: 3-oxoacid CoA-transferase activity (GO:0008260);; Biological Process: ketone body catabolic process (GO:0046952);;	K01027|4.1e-168|qsu:112018650|K01027 3-oxoacid CoA-transferase [EC:2.8.3.5] | (RefSeq) probable succinyl-CoA:3-ketoacid coenzyme A transferase, mitochondrial	Energy production and conversion	Coenzyme A transferase	--	Succinyl-CoA:3-ketoacid-coenzyme A transferase OS=Carpinus fangiana OX=176857 GN=FH972_026610 PE=3 SV=1	Lipid transport and metabolism	hypothetical protein VHUM_00640 [Vanrija humicola]
c239177.graph_c0	1.67	2.83	0.53	0	0	0	3.00555e-08	4.35531	--	--	--	--	--	--	--	--	hypothetical protein BFJ72_g13027 [Fusarium proliferatum]
c86093.graph_c0	5.54	54.25	37.91	0	0.52	0.21	1.69866e-08	4.32706	--	--	--	--	Protein of unknown function (DUF3759)	--	Uncharacterized protein OS=Araucaria cunninghamii OX=56994 PE=4 SV=1	Function unknown	hypothetical protein AK830_g3321 [Neonectria ditissima]
c287849.graph_c0	0.66	0.49	0.61	0	0	0	1.38941e-08	4.31783	--	Biological Process: immune effector process (GO:0002252);; Biological Process: immune system process (GO:0002376);; Molecular Function: molecular_function (GO:0003674);; Molecular Function: binding (GO:0005488);; Molecular Function: protein binding (GO:0005515);; Cellular Component: cellular_component (GO:0005575);; Cellular Component: intracellular (GO:0005622);; Cellular Component: obsolete cel…	--	--	Jacalin-like lectin domain	Protein RESTRICTED TEV MOVEMENT 1 OS=Arabidopsis thaliana OX=3702 GN=RTM1 PE=1 SV=1	Uncharacterized protein (Fragment) OS=Rhododendron williamsianum OX=262921 GN=C3L33_12979 PE=3 SV=1	Function unknown	hypothetical protein C3L33_12979, partial [Rhododendron williamsianum]
c294618.graph_c0	0.58	2.12	0.27	0	0	0	1.05558e-07	4.26813	--	--	--	--	--	--	--	--	uncharacterized protein FPRO_09334 [Fusarium proliferatum ET1]
c284479.graph_c1	0.5	1.43	0.84	0	0	0	4.99882e-08	4.25491	--	Molecular Function: nucleic acid binding (GO:0003676);; Molecular Function: NAD+ ADP-ribosyltransferase activity (GO:0003950);; Molecular Function: exonuclease activity (GO:0004527);; Molecular Function: ubiquitin-protein transferase activity (GO:0004842);;	--	--	--	--	2'-phosphotransferase OS=Symbiodinium microadriaticum OX=2951 GN=TRPT1 PE=3 SV=1	--	tRNA 2'-phosphotransferase 1 [Symbiodinium microadriaticum]
c245350.graph_c0	3.13	3.56	3.35	0.1	0.2	0	2.02511e-13	4.23633	--	Molecular Function: ketol-acid reductoisomerase activity (GO:0004455);; Biological Process: isoleucine biosynthetic process (GO:0009097);; Biological Process: valine biosynthetic process (GO:0009099);; Molecular Function: metal ion binding (GO:0046872);;	K00053|2.6e-154|qsu:112008039|K00053 ketol-acid reductoisomerase [EC:1.1.1.86] | (RefSeq) ketol-acid reductoisomerase, mitochondrial-like	--	Acetohydroxy acid isomeroreductase, NADPH-binding domain;; Acetohydroxy acid isomeroreductase, catalytic domain	Ketol-acid reductoisomerase, chloroplastic OS=Arabidopsis thaliana OX=3702 GN=At3g58610 PE=1 SV=2	Acetohydroxy-acid reductoisomerase OS=Araucaria cunninghamii OX=56994 PE=3 SV=1	Amino acid transport and metabolism	hypothetical protein VHUM_02851 [Vanrija humicola]
c131604.graph_c0	3.93	5.73	4.18	0.17	0.07	0.16	1.95729e-12	4.21218	--	--	--	--	--	--	--	--	--
c219600.graph_c0	73.21	175.59	49.67	5.01	1.16	2.82	1.23945e-12	4.2117	--	--	--	--	--	--	--	--	hypothetical protein FOXG_13587 [Fusarium oxysporum f. sp. lycopersici 4287]
c308794.graph_c2	1.9	0.41	1.01	0.02	0	0	5.75513e-08	4.20554	--	--	--	--	--	--	--	--	--
c239166.graph_c0	2.35	1.48	3.28	0	0	0	7.14658e-08	4.19943	Cell wall/membrane/envelope biogenesis	Molecular Function: catalytic activity (GO:0003824);; Molecular Function: obsolete coenzyme binding (GO:0050662);;	K10046|1.6e-52|cme:CYME_CMS308C|K10046 GDP-D-mannose 3', 5'-epimerase [EC:5.1.3.18 5.1.3.-] | (RefSeq) unknown suger epimerase	--	NAD dependent epimerase/dehydratase family;; 3-beta hydroxysteroid dehydrogenase/isomerase family;; GDP-mannose 4,6 dehydratase;; RmlD substrate binding domain;; Male sterility protein	GDP-mannose 3,5-epimerase OS=Arabidopsis thaliana OX=3702 GN=At5g28840 PE=1 SV=1	Epimerase domain-containing protein OS=Guillardia theta (strain CCMP2712) OX=905079 GN=GUITHDRAFT_157063 PE=4 SV=1	--	hypothetical protein GUITHDRAFT_157063 [Guillardia theta CCMP2712]
c278071.graph_c0	3.79	6.87	9.82	0.28	0.16	0.09	1.4335e-10	4.15104	--	--	--	--	--	--	--	--	--
c180765.graph_c0	0.81	1.2	0.77	0	0	0	9.2375e-08	4.14366	Function unknown	--	--	--	Domain of unknown function (DUF4139)	--	--	--	uncharacterized protein SmJEL517_g04506 [Synchytrium microbalum]
c273382.graph_c0	10.4	8.76	6.86	0.49	0.26	0.47	1.71068e-22	4.14245	--	Biological Process: carbohydrate transport (GO:0008643);; Cellular Component: integral component of membrane (GO:0016021);;	K15382|4.1e-12|han:110916942|K15382 solute carrier family 50 (sugar transporter) | (RefSeq) bidirectional sugar transporter SWEET9-like	--	Sugar efflux transporter for intercellular exchange	--	Uncharacterized protein OS=Phytophthora parasitica P10297 OX=1317064 GN=F442_12835 PE=3 SV=1	Replication, recombination and repair	Bidirectional sugar transporter sweet17, partial [Globisporangium splendens]
c191773.graph_c0	1.95	2.18	2.8	0.06	0	0.06	2.83606e-09	4.13638	--	--	--	--	--	--	--	--	--
c253202.graph_c0	15.93	19.92	26.1	0.37	0.77	1.53	1.88968e-16	4.12842	Lipid transport and metabolism	Molecular Function: catalytic activity (GO:0003824);; Cellular Component: outer membrane (GO:0019867);; Molecular Function: cyclic-di-GMP binding (GO:0035438);;	K01661|8.2e-06|zma:100304279|K01661 naphthoate synthase [EC:4.1.3.36] | (RefSeq) uncharacterized protein LOC100304279	--	PilZ domain;; Enoyl-CoA hydratase/isomerase;; Glycine zipper 2TM domain	--	3-hydroxybutyryl-dehydratase OS=Nannochloropsis gaditana OX=72520 GN=Naga_100006g36 PE=4 SV=1	--	3-hydroxybutyryl- dehydratase [Nannochloropsis gaditana]
c279129.graph_c0	4.97	7.26	11.54	0.18	0.23	0.36	4.50038e-12	4.1208	--	Molecular Function: nucleic acid binding (GO:0003676);; Molecular Function: RNA binding (GO:0003723);;	--	--	RNA recognition motif. (a.k.a. RRM, RBD, or RNP domain)	--	RRM domain-containing protein OS=Carpinus fangiana OX=176857 GN=FH972_021818 PE=4 SV=1	RNA processing and modification	hypothetical protein PHISCL_07393 [Aspergillus sclerotialis]
c282235.graph_c0	1.09	1.6	1.87	0.05	0.06	0.05	1.43942e-12	4.1165	--	Molecular Function: molecular_function (GO:0003674);; Molecular Function: DNA-directed 5'-3' RNA polymerase activity (GO:0003899);; Molecular Function: transporter activity (GO:0005215);; Molecular Function: ion channel activity (GO:0005216);; Molecular Function: calcium activated cation channel activity (GO:0005227);; Molecular Function: cation channel activity (GO:0005261);; Cellular Component:…	K21989|6.6e-52|psom:113303440|K21989 calcium permeable stress-gated cation channel | (RefSeq) calcium permeable stress-gated cation channel 1-like	General function prediction only	Calcium-dependent channel, 7TM region, putative phosphate;; Late exocytosis, associated with Golgi transport;; Cytosolic domain of 10TM putative phosphate transporter	CSC1-like protein At3g21620 OS=Arabidopsis thaliana OX=3702 GN=At3g21620 PE=2 SV=1	DNA-directed RNA polymerase III subunit RPC2 OS=Dendrobium catenatum OX=906689 GN=MA16_Dca004775 PE=3 SV=1	Function unknown	hypothetical protein PHYBLDRAFT_142322 [Phycomyces blakesleeanus NRRL 1555(-)]
c267394.graph_c1	9.06	5.67	9.8	0.18	0.3	0	2.57524e-09	4.09504	--	Cellular Component: ribosome (GO:0005840);;	K02896|1.0e-25|qsu:111989733|K02896 large subunit ribosomal protein L24e | (RefSeq) 60S ribosomal protein L24-like	Translation, ribosomal structure and biogenesis	Ribosomal protein L24e	60S ribosomal protein L24 OS=Prunus avium OX=42229 GN=RPL24 PE=2 SV=1	60S ribosomal protein L24 (Fragment) OS=Anthurium amnicola OX=1678845 GN=RPL24_8 PE=3 SV=1	Translation, ribosomal structure and biogenesis	hypothetical protein VHUM_01243 [Vanrija humicola]
c294341.graph_c0	0.48	0.56	0.78	0	0	0	1.6906e-07	4.08795	--	Cellular Component: cellular_component (GO:0005575);; Cellular Component: intracellular (GO:0005622);; Cellular Component: obsolete cell (GO:0005623);; Cellular Component: cytoplasm (GO:0005737);; Biological Process: cellular ion homeostasis (GO:0006873);; Biological Process: regulation of pH (GO:0006885);; Biological Process: vacuolar acidification (GO:0007035);; Biological Process: biological_p…	--	General function prediction only	WD domain, G-beta repeat	--	Uncharacterized protein OS=Aphanomyces euteiches OX=100861 GN=Ae201684_008950 PE=4 SV=1	Function unknown	hypothetical protein SPPG_02579 [Spizellomyces punctatus DAOM BR117]
c274307.graph_c0	2.02	4.05	4.76	0	0.08	0	7.08953e-08	4.08541	--	--	--	--	--	--	--	--	--
c262723.graph_c0	0.62	0.66	0.64	0	0.04	0.03	1.08793e-12	4.08421	General function prediction only	Molecular Function: endopeptidase inhibitor activity (GO:0004866);; Cellular Component: extracellular space (GO:0005615);;	--	--	A-macroglobulin TED domain;; MG2 domain;; Trypsin Inhibitor like cysteine rich domain;; A-macroglobulin receptor binding domain	--	A2M domain-containing protein OS=Klebsormidium nitens OX=105231 GN=KFL_005520040 PE=4 SV=1	--	hypothetical protein KFL_005520040 [Klebsormidium nitens]
c241254.graph_c0	2.22	5.76	5.1	0	0.09	0.1	2.71624e-08	4.07271	--	--	--	--	--	--	--	--	--
c196043.graph_c0	1.05	0.81	2.12	0	0	0	3.05527e-07	4.06825	Cell wall/membrane/envelope biogenesis	Molecular Function: hydrolase activity, acting on ester bonds (GO:0016788);;	--	--	Phosphoesterase family	--	Uncharacterized protein OS=Carpinus fangiana OX=176857 GN=FH972_022070 PE=4 SV=1	Function unknown	hypothetical protein EHS24_002536 [Apiotrichum porosum]
c193053.graph_c1	22.14	14.79	16.53	0.46	0	0.49	9.05415e-09	4.06485	--	Molecular Function: structural constituent of ribosome (GO:0003735);; Biological Process: translation (GO:0006412);; Cellular Component: cytosolic small ribosomal subunit (GO:0022627);;	K02984|6.2e-54|qsu:112001166|K02984 small subunit ribosomal protein S3Ae | (RefSeq) 40S ribosomal protein S1	Translation, ribosomal structure and biogenesis	Ribosomal S3Ae family	40S ribosomal protein S3a OS=Chlamydomonas reinhardtii OX=3055 GN=CHLREDRAFT_168484 PE=3 SV=1	40S ribosomal protein S3a OS=Anthurium amnicola OX=1678845 GN=RPS1_3 PE=3 SV=1	Translation, ribosomal structure and biogenesis	ribosomal protein S3Ae [Leucosporidium creatinivorum]
c235807.graph_c0	2.17	2.1	0.61	0	0	0	3.71337e-07	4.06325	--	Cellular Component: integral component of membrane (GO:0016021);;	--	--	RTA1 like protein	--	Uncharacterized protein OS=Monoraphidium neglectum OX=145388 GN=MNEG_10650 PE=4 SV=1	Function unknown	related to phospholipid-translocating ATPase [Fusarium proliferatum]
c301355.graph_c0	2.14	2.16	3.3	0.09	0.15	0.06	6.65966e-14	4.05984	--	Molecular Function: molecular_function (GO:0003674);; Molecular Function: GDP-dissociation inhibitor activity (GO:0005092);; Molecular Function: binding (GO:0005488);; Molecular Function: protein binding (GO:0005515);; Cellular Component: cellular_component (GO:0005575);; Cellular Component: intracellular (GO:0005622);; Cellular Component: obsolete cell (GO:0005623);; Cellular Component: cytoplas…	K23460|4.4e-54|lang:109331664|K23460 Rab proteins geranylgeranyltransferase component A | (RefSeq) rab escort protein 1	--	GDP dissociation inhibitor	Rab escort protein 1 OS=Arabidopsis thaliana OX=3702 GN=REP PE=1 SV=2	Uncharacterized protein OS=Albugo candida OX=65357 GN=BN9_099510 PE=3 SV=1	Posttranslational modification, protein turnover, chaperones	hypothetical protein RclHR1_02940022 [Rhizophagus clarus]
c260538.graph_c0	10.27	12.22	10.03	0.82	0.31	0.64	1.74531e-29	4.05589	--	Cellular Component: integral component of membrane (GO:0016021);; Molecular Function: transferase activity, transferring acyl groups other than amino-acyl groups (GO:0016747);;	K15105|5.9e-39|qsu:111991121|K15105 solute carrier family 25 (mitochondrial aspartate/glutamate transporter), member 12/13 | (RefSeq) calcium-binding mitochondrial carrier protein Aralar2-like	Energy production and conversion	Mitochondrial carrier protein	Probable S-adenosylmethionine carrier 2, chloroplastic OS=Arabidopsis thaliana OX=3702 GN=SAMC2 PE=2 SV=1	Uncharacterized protein OS=Pythium insidiosum OX=114742 GN=PINS_004768 PE=3 SV=1	Energy production and conversion	hypothetical protein Poli38472_013901 [Pythium oligandrum]
c202947.graph_c0	6.99	7.06	1.91	0	0	0.11	2.05243e-07	4.04651	--	--	--	--	--	--	--	--	uncharacterized protein FPRO_07663 [Fusarium proliferatum ET1]
c293670.graph_c0	3.85	8.05	12.7	0.4	0.19	0.38	1.16239e-12	4.04415	--	--	--	--	Perilipin family	--	--	--	hypothetical protein CAOG_05341 [Capsaspora owczarzaki ATCC 30864]
c267843.graph_c1	1.39	3.75	0.72	0	0	0	6.11448e-07	4.03615	Secondary metabolites biosynthesis, transport and catabolism	Molecular Function: catalytic activity (GO:0003824);; Molecular Function: iron ion binding (GO:0005506);; Biological Process: cellular aromatic compound metabolic process (GO:0006725);; Molecular Function: ferric iron binding (GO:0008199);; Molecular Function: oxidoreductase activity, acting on single donors with incorporation of molecular oxygen, incorporation of two atoms of oxygen (GO:0016702)…	--	--	Dioxygenase	--	Uncharacterized protein OS=Carpinus fangiana OX=176857 GN=FH972_021363 PE=4 SV=1	--	GPI anchored [Fusarium sp. NRRL 25303]
c226990.graph_c0	16.74	28.32	8.17	0.78	0.17	0.86	7.99919e-11	4.0317	--	--	--	--	--	--	--	--	hypothetical protein BFJ72_g12227 [Fusarium proliferatum]
c289954.graph_c0	0.82	2.49	2.12	0.07	0.03	0	3.29468e-08	4.02896	--	Molecular Function: protein binding (GO:0005515);;	--	--	Ankyrin repeats (3 copies);; Ankyrin repeats (many copies);; Ankyrin repeat;; Ankyrin repeats (many copies);; F-box-like;; Ankyrin repeat;; F-box domain	--	--	Posttranslational modification, protein turnover, chaperones	--
c293862.graph_c0	1.87	1.69	2.24	0.04	0	0.13	4.74334e-09	4.00934	Function unknown	--	--	--	Protein of unknown function (DUF1800);; Protein of unknown function (DUF1501)	--	Uncharacterized protein OS=Dorcoceras hygrometricum OX=472368 GN=F511_08099 PE=4 SV=1	--	hypothetical protein F511_08099 [Dorcoceras hygrometricum]
c289912.graph_c0	6.93	9.88	6.54	0.6	0.36	0.34	5.68842e-28	4.00819	--	Cellular Component: integral component of membrane (GO:0016021);; Biological Process: transmembrane transport (GO:0055085);;	K15275|9.0e-27|ppp:112278920|K15275 solute carrier family 35 (UDP-galactose transporter), member B1 | (RefSeq) UDP-galactose/UDP-glucose transporter 3-like	Carbohydrate transport and metabolism	UAA transporter family;; EamA-like transporter family;; Triose-phosphate Transporter family	UDP-galactose/UDP-glucose transporter 3 OS=Arabidopsis thaliana OX=3702 GN=UTR3 PE=1 SV=1	Uncharacterized protein OS=Pythium insidiosum OX=114742 GN=PINS_000187 PE=4 SV=1	Carbohydrate transport and metabolism	hypothetical protein Poli38472_005428 [Pythium oligandrum]
c278968.graph_c0	1.87	2.12	3.69	0	0	0	4.53036e-07	4.00152	--	--	--	--	--	--	--	--	--
c279403.graph_c0	1.76	2.41	2.41	0.12	0	0	2.61134e-08	3.99567	--	--	--	--	--	--	--	--	--
c275040.graph_c0	1.06	2.51	1	0	0.03	0.04	7.42606e-08	3.99234	Carbohydrate transport and metabolism	Molecular Function: hydrolase activity, hydrolyzing O-glycosyl compounds (GO:0004553);; Biological Process: carbohydrate metabolic process (GO:0005975);;	K01199|4.1e-101|qsu:111991158|K01199 glucan endo-1,3-beta-D-glucosidase [EC:3.2.1.39] | (RefSeq) probable glucan endo-1,3-beta-glucosidase eglC	--	Glycosyl hydrolases family 17	--	Predicted protein OS=Hordeum vulgare subsp. vulgare OX=112509 PE=2 SV=1	--	murein transglycosylase [Fusarium globosum]
c277703.graph_c0	5.35	3.8	4.36	0.31	0.13	0.09	1.61376e-11	3.97594	Translation, ribosomal structure and biogenesis	Molecular Function: structural constituent of ribosome (GO:0003735);; Cellular Component: ribosome (GO:0005840);; Biological Process: translation (GO:0006412);;	K02991|3.0e-73|soe:110804833|K02991 small subunit ribosomal protein S6e | (RefSeq) 40S ribosomal protein S6-1-like	Translation, ribosomal structure and biogenesis	Ribosomal protein S6e;; EF-1 guanine nucleotide exchange domain	40S ribosomal protein S6-2 OS=Arabidopsis thaliana OX=3702 GN=RPS6B PE=1 SV=3	40S ribosomal protein S6 OS=Anthurium amnicola OX=1678845 GN=RpS6 PE=3 SV=1	Translation, ribosomal structure and biogenesis	ribosomal protein S6e [Basidiobolus meristosporus CBS 931.73]
c246562.graph_c0	2.71	3.38	6.9	0	0.1	0	3.04219e-07	3.96644	--	--	--	--	--	--	--	--	--
c300019.graph_c0	0.21	0.32	0.21	0	0	0	6.54585e-07	3.94608	--	Cellular Component: Golgi membrane (GO:0000139);; Molecular Function: molecular_function (GO:0003674);; Molecular Function: DNA binding (GO:0003677);; Molecular Function: DNA-directed 5'-3' RNA polymerase activity (GO:0003899);; Molecular Function: binding (GO:0005488);; Molecular Function: phospholipid binding (GO:0005543);; Cellular Component: cellular_component (GO:0005575);; Cellular Componen…	K17917|1.5e-154|vvi:100244258|K17917 sorting nexin-1/2 | (RefSeq) sorting nexin 1	Intracellular trafficking, secretion, and vesicular transport	PX domain;; Vps5 C terminal like;; RNA polymerase Rpb5, N-terminal domain	Sorting nexin 1 OS=Arabidopsis thaliana OX=3702 GN=SNX1 PE=1 SV=1	PX domain-containing protein (Fragment) OS=Rhododendron williamsianum OX=262921 GN=C3L33_02489 PE=4 SV=1	Intracellular trafficking, secretion, and vesicular transport	hypothetical protein C3L33_02489, partial [Rhododendron williamsianum]
c284275.graph_c0	2.07	2.54	3.47	0.06	0.1	0.11	5.02807e-10	3.94132	--	Biological Process: amino acid transmembrane transport (GO:0003333);; Molecular Function: molecular_function (GO:0003674);; Molecular Function: transporter activity (GO:0005215);; Molecular Function: organic acid transmembrane transporter activity (GO:0005342);; Biological Process: transport (GO:0006810);; Biological Process: ion transport (GO:0006811);; Biological Process: cation transport (GO:0…	K23544|2.1e-38|qsu:112032670|K23544 serine incorporator 1/3 | (RefSeq) membrane protein TMS1-like	Function unknown	Serine incorporator (Serinc)	--	Membrane protein TMS1 (Fragment) OS=Anthurium amnicola OX=1678845 GN=TMS1_5 PE=3 SV=1	Function unknown	serine incorporator/TMS membrane protein [Rhizophagus diaphanus] [Rhizophagus sp. MUCL 43196]
c212985.graph_c0	1.72	2.03	0.53	0	0	0	1.15008e-06	3.93579	--	--	--	--	N-Acetylglucosaminyltransferase-IV (GnT-IV) conserved region	--	--	--	uncharacterized protein FPRO_05818 [Fusarium proliferatum ET1]
c236115.graph_c0	10.79	8.99	10.01	0.41	0	0.61	6.36739e-10	3.92638	--	Molecular Function: RNA binding (GO:0003723);; Molecular Function: structural constituent of ribosome (GO:0003735);; Cellular Component: ribosome (GO:0005840);; Biological Process: translation (GO:0006412);;	K02875|8.1e-25|gsl:Gasu_42990|K02875 large subunit ribosomal protein L14e | (RefSeq) 60S ribosomal protein L14e	Translation, ribosomal structure and biogenesis	Ribosomal protein L14;; KOW motif	60S ribosomal protein L14-2 OS=Arabidopsis thaliana OX=3702 GN=RPL14B PE=1 SV=1	60S ribosomal protein L14 (Fragment) OS=Anthurium amnicola OX=1678845 GN=RPL14_3 PE=3 SV=1	Translation, ribosomal structure and biogenesis	hypothetical protein EHS24_002722 [Apiotrichum porosum]
c86221.graph_c0	7.72	7.31	8.47	0	0.18	0.43	8.32173e-09	3.91809	Translation, ribosomal structure and biogenesis	Molecular Function: structural constituent of ribosome (GO:0003735);; Cellular Component: ribosome (GO:0005840);; Biological Process: translation (GO:0006412);;	K02957|4.5e-52|han:110936430|K02957 small subunit ribosomal protein S15Ae | (RefSeq) 40S ribosomal protein S15a-like	Translation, ribosomal structure and biogenesis	Ribosomal protein S8	40S ribosomal protein S15a OS=Daucus carota OX=4039 GN=RPS15A PE=2 SV=3	30S ribosomal protein S8, chloroplastic OS=Oryza glumipatula OX=40148 PE=3 SV=1	Translation, ribosomal structure and biogenesis	hypothetical protein VHUM_03514 [Vanrija humicola]
c203229.graph_c0	0.99	0.92	0.65	0.05	0	0.02	1.38779e-08	3.91073	--	Molecular Function: transferase activity, transferring acyl groups (GO:0016746);;	K00624|2.2e-188|qsu:112010121|K00624 carnitine O-acetyltransferase [EC:2.3.1.7] | (RefSeq) putative mitochondrial carnitine O-acetyltransferase	Lipid transport and metabolism	Choline/Carnitine o-acyltransferase	--	Aste57867_5845 protein OS=Aphanomyces stellatus OX=120398 GN=Aste57867_5845 PE=3 SV=1	--	hypothetical protein VHUM_00411 [Vanrija humicola]
c269285.graph_c0	1.23	4.39	4.12	0.07	0.06	0.06	1.26247e-07	3.9037	Posttranslational modification, protein turnover, chaperones	Molecular Function: glutaminyl-peptide cyclotransferase activity (GO:0016603);;	K00683|8.6e-36|qsu:111994845|K00683 glutaminyl-peptide cyclotransferase [EC:2.3.2.5] | (RefSeq) glutaminyl-peptide cyclotransferase-like	Posttranslational modification, protein turnover, chaperones	Peptidase family M28	--	Peptidase_M28 domain-containing protein OS=Guillardia theta (strain CCMP2712) OX=905079 GN=GUITHDRAFT_154732 PE=4 SV=1	--	hypothetical protein C2G38_1963325 [Gigaspora rosea]
c155253.graph_c0	2.13	0.9	2.05	0	0.04	0.04	1.75563e-07	3.89756	--	--	--	--	--	--	--	--	--
c144557.graph_c0	14.47	10.69	14.16	0.3	0.74	0	7.15545e-09	3.89393	--	Molecular Function: structural constituent of ribosome (GO:0003735);; Cellular Component: ribosome (GO:0005840);; Biological Process: translation (GO:0006412);;	K02917|1.6e-29|pxb:103942624|K02917 large subunit ribosomal protein L35Ae | (RefSeq) 60S ribosomal protein L35a-1	Translation, ribosomal structure and biogenesis	Ribosomal protein L35Ae	60S ribosomal protein L35a-2 OS=Arabidopsis thaliana OX=3702 GN=RPL35AB PE=3 SV=1	60S ribosomal protein L35a-2 (Fragment) OS=Anthurium amnicola OX=1678845 GN=RPL35AB_2 PE=3 SV=1	Translation, ribosomal structure and biogenesis	hypothetical protein VHUM_01078 [Vanrija humicola]
c219322.graph_c0	14.89	15.83	25.22	0.63	0.78	0.65	1.01216e-10	3.89126	--	--	--	--	--	--	--	--	--
c271780.graph_c0	5.45	11.37	13.47	0.23	0.38	0	7.70323e-08	3.8887	--	--	--	--	TM2 domain	--	--	--	--
c303826.graph_c0	0.28	0.27	0.3	0	0	0	1.05328e-06	3.88287	Lipid transport and metabolism	--	--	--	--	--	Chitinase-like protein OS=Actinidia chinensis var. chinensis OX=1590841 GN=CEY00_Acc00639 PE=4 SV=1	Function unknown	Chitinase-like protein [Actinidia chinensis var. chinensis]
c276303.graph_c0	4.77	1.41	0.81	0	0	0	2.4389e-06	3.88235	--	Molecular Function: calcium ion binding (GO:0005509);;	--	--	EF hand;; EF hand;; EF-hand domain;; EF-hand domain pair;; EF-hand domain pair	--	--	--	--
c254295.graph_c0	4.08	11.17	4.21	0.18	0	0	7.50941e-07	3.87582	--	--	--	--	--	--	--	--	--
c296847.graph_c0	1.23	3.46	3.69	0.11	0.03	0.14	8.22311e-09	3.87	Carbohydrate transport and metabolism	Molecular Function: molecular_function (GO:0003674);; Molecular Function: catalytic activity (GO:0003824);; Molecular Function: hydrolase activity, hydrolyzing O-glycosyl compounds (GO:0004553);; Molecular Function: alpha,alpha-trehalase activity (GO:0004555);; Cellular Component: cellular_component (GO:0005575);; Cellular Component: obsolete cell (GO:0005623);; Cellular Component: plasma membran…	K01194|1.4e-104|atr:18447708|K01194 alpha,alpha-trehalase [EC:3.2.1.28] | (RefSeq) probable trehalase	Carbohydrate transport and metabolism	Trehalase	Trehalase OS=Arabidopsis thaliana OX=3702 GN=TRE1 PE=2 SV=1	Trehalase OS=Amborella trichopoda OX=13333 GN=AMTR_s00069p00080510 PE=3 SV=1	Carbohydrate transport and metabolism	hypothetical protein SPPG_06340 [Spizellomyces punctatus DAOM BR117]
c147771.graph_c0	2.28	2.97	2.09	0	0	0	1.3067e-06	3.86287	Lipid transport and metabolism	--	K07323|1.9e-66|ccaj:109794810|K07323 phospholipid transport system substrate-binding protein | (RefSeq) uncharacterized protein LOC109794810	--	MlaC protein	--	--	--	--
c271055.graph_c0	1.38	3.91	2.36	0	0	0	1.81596e-06	3.8611	--	Molecular Function: molecular_function (GO:0003674);; Molecular Function: binding (GO:0005488);; Molecular Function: protein binding (GO:0005515);; Cellular Component: cellular_component (GO:0005575);; Cellular Component: intracellular (GO:0005622);; Cellular Component: obsolete cell (GO:0005623);; Cellular Component: cytoplasm (GO:0005737);; Cellular Component: endosome (GO:0005768);; Cellular C…	K17987|1.0e-15|mus:103996721|K17987 next to BRCA1 gene 1 protein | (RefSeq) protein NBR1 homolog	--	Ig-like domain from next to BRCA1 gene;; PB1 domain	--	Kinase superfamily protein OS=Hibiscus syriacus OX=106335 GN=F3Y22_tig00112523pilonHSYRG00118 PE=4 SV=1	Function unknown	protein NBR1 homolog [Elaeis guineensis]
c284126.graph_c2	2.08	2.07	1.84	0	0	0.08	3.20693e-07	3.85935	Coenzyme transport and metabolism	Molecular Function: adenosylhomocysteinase activity (GO:0004013);; Biological Process: one-carbon metabolic process (GO:0006730);;	K01251|1.3e-214|vcn:VOLCADRAFT_74602|K01251 adenosylhomocysteinase [EC:3.3.1.1] | (RefSeq) hypothetical protein	Coenzyme transport and metabolism	S-adenosyl-L-homocysteine hydrolase;; S-adenosyl-L-homocysteine hydrolase, NAD binding domain;; D-isomer specific 2-hydroxyacid dehydrogenase, NAD binding domain;; Acetohydroxy acid isomeroreductase, NADPH-binding domain	Adenosylhomocysteinase OS=Nicotiana sylvestris OX=4096 GN=SAHH PE=2 SV=1	Adenosylhomocysteinase OS=Pythium insidiosum OX=114742 GN=PINS_005831 PE=3 SV=1	Coenzyme transport and metabolism	adenosylhomocysteinase [Pythium insidiosum]
c243958.graph_c0	4.19	11.19	12.55	0	0	0	2.25575e-06	3.84243	--	--	--	--	--	--	--	--	--
c268959.graph_c0	1.57	4.98	6.37	0	0	0	2.71293e-06	3.83806	--	Biological Process: vacuolar transport (GO:0007034);;	K12194|1.6e-30|qsu:112040721|K12194 charged multivesicular body protein 4 | (RefSeq) vacuolar protein sorting-associated protein 32 homolog 2-like	Intracellular trafficking, secretion, and vesicular transport	Snf7	Vacuolar protein sorting-associated protein 32 homolog 1 OS=Arabidopsis thaliana OX=3702 GN=VPS32.1 PE=1 SV=1	Uncharacterized protein OS=Fagus sylvatica OX=28930 GN=FSB_LOCUS52597 PE=4 SV=1	Intracellular trafficking, secretion, and vesicular transport	vacuolar protein sorting-associated protein 32 homolog 2-like [Quercus suber]
c303393.graph_c0	2.5	4.92	6.27	0.34	0.09	0.25	4.04218e-12	3.82786	--	Molecular Function: protein binding (GO:0005515);;	K10523|4.4e-09|atr:18424674|K10523 speckle-type POZ protein | (RefSeq) BTB/POZ domain-containing protein At4g08455	--	BTB/POZ domain;; Leucine rich repeat;; Leucine Rich repeats (2 copies)	--	BTB domain-containing protein OS=Ectocarpus siliculosus OX=2880 GN=Esi_0168_0072 PE=4 SV=1	Function unknown	hypothetical protein AURANDRAFT_23618 [Aureococcus anophagefferens]
c218689.graph_c0	13.17	9.14	14.44	0.3	0.25	0.62	1.15342e-08	3.81233	Translation, ribosomal structure and biogenesis	Molecular Function: structural constituent of ribosome (GO:0003735);; Cellular Component: ribosome (GO:0005840);; Biological Process: translation (GO:0006412);;	K02912|4.2e-46|qsu:112021228|K02912 large subunit ribosomal protein L32e | (RefSeq) 60S ribosomal protein L32-like	Translation, ribosomal structure and biogenesis	Ribosomal protein L32	60S ribosomal protein L32-1 OS=Arabidopsis thaliana OX=3702 GN=RPL32A PE=2 SV=2	60S ribosomal protein L32 (Fragment) OS=Anthurium amnicola OX=1678845 GN=rpl-32_4 PE=3 SV=1	Translation, ribosomal structure and biogenesis	ribosomal protein L32e [Cutaneotrichosporon oleaginosum]
c251703.graph_c0	2.38	3.81	3.29	0.17	0.19	0.05	9.53002e-11	3.79903	General function prediction only	Molecular Function: kinase activity (GO:0016301);;	--	--	von Willebrand factor type A domain;; von Willebrand factor type A domain;; Mediator complex subunit 25 von Willebrand factor type A	--	Alpha-protein kinase vwkA OS=Symbiodinium microadriaticum OX=2951 GN=vwkA PE=4 SV=1	Function unknown	Alpha-protein kinase vwkA [Symbiodinium microadriaticum]
c227788.graph_c0	2.12	2.16	1.48	0.1	0.08	0.05	1.96164e-09	3.792	--	Molecular Function: ATP transmembrane transporter activity (GO:0005347);; Cellular Component: integral component of membrane (GO:0016021);;	K15100|4.7e-103|qsu:112005904|K15100 solute carrier family 25 (mitochondrial citrate transporter), member 1 | (RefSeq) succinate/fumarate mitochondrial transporter-like	Energy production and conversion	Mitochondrial carrier protein	Mitochondrial succinate-fumarate transporter 1 OS=Arabidopsis thaliana OX=3702 GN=SFC1 PE=2 SV=1	Uncharacterized protein OS=Carpinus fangiana OX=176857 GN=FH972_023780 PE=3 SV=1	Energy production and conversion	hypothetical protein VHUM_00059 [Vanrija humicola]
c297871.graph_c0	3.52	3.1	1.88	0	0	0	3.01288e-06	3.78263	--	Molecular Function: catalytic activity (GO:0003824);;	K18482|8.3e-147|vvi:100255645|K18482 4-amino-4-deoxychorismate lyase [EC:4.1.3.38] | (RefSeq) D-amino-acid transaminase, chloroplastic	Amino acid transport and metabolism	Amino-transferase class IV	D-amino-acid transaminase, chloroplastic OS=Arabidopsis thaliana OX=3702 GN=DAAT PE=1 SV=1	Uncharacterized protein (Fragment) OS=Rhododendron williamsianum OX=262921 GN=C3L33_10010 PE=4 SV=1	Amino acid transport and metabolism	hypothetical protein C3L33_10010, partial [Rhododendron williamsianum]
c277530.graph_c0	0.71	1.6	2.91	0.04	0	0.04	1.24994e-06	3.77948	--	Biological Process: microtubule cytoskeleton organization (GO:0000226);; Biological Process: mitotic cell cycle (GO:0000278);; Biological Process: nuclear division (GO:0000280);; Biological Process: mitotic cytokinesis (GO:0000281);; Biological Process: cytokinesis (GO:0000910);; Biological Process: microtubule bundle formation (GO:0001578);; Molecular Function: molecular_function (GO:0003674);; …	--	--	ATPase family associated with various cellular activities (AAA);; F-box domain	--	--	Posttranslational modification, protein turnover, chaperones	hypothetical protein CcCBS67573_g02518 [Chytriomyces confervae]
c298914.graph_c0	3.52	4.31	4.75	0.31	0.04	0.3	6.67525e-12	3.77613	--	Cellular Component: histone acetyltransferase complex (GO:0000123);; Molecular Function: protein binding (GO:0005515);; Cellular Component: cellular_component (GO:0005575);; Cellular Component: intracellular (GO:0005622);; Cellular Component: obsolete cell (GO:0005623);; Cellular Component: nucleus (GO:0005634);; Cellular Component: nucleoplasm (GO:0005654);; Cellular Component: microtubule organ…	--	--	WD domain, G-beta repeat;; Anaphase-promoting complex subunit 4 WD40 domain;; Eukaryotic translation initiation factor eIF2A	--	WD_REPEATS_REGION domain-containing protein OS=Chlamydomonas eustigma OX=1157962 GN=CEUSTIGMA_g6595.t1 PE=4 SV=1	Function unknown	hypothetical protein CAOG_08825 [Capsaspora owczarzaki ATCC 30864]
c247429.graph_c0	20.12	46.68	84.05	1.07	1.75	2.3	2.06419e-08	3.76752	--	--	--	--	--	--	--	--	--
c223522.graph_c0	1.92	0.48	1.18	0	0	0	4.83443e-06	3.76542	--	--	--	--	Thyroglobulin type-1 repeat	--	--	--	--
c215398.graph_c0	2.02	1.03	2.16	0.09	0.12	0.05	1.6594e-11	3.75205	--	Molecular Function: G protein-coupled receptor activity (GO:0004930);; Biological Process: G protein-coupled receptor signaling pathway (GO:0007186);; Cellular Component: integral component of membrane (GO:0016021);;	--	--	7 transmembrane receptor (Secretin family);; GPCR proteolysis site, GPS, motif	--	--	--	--
c242327.graph_c0	17.42	10.47	15.35	0.63	0.7	0.83	8.33006e-12	3.75102	Translation, ribosomal structure and biogenesis	Molecular Function: structural constituent of ribosome (GO:0003735);; Cellular Component: ribosome (GO:0005840);; Biological Process: translation (GO:0006412);;	K02976|1.2e-31|nnu:104591292|K02976 small subunit ribosomal protein S26e | (RefSeq) 40S ribosomal protein S26-1-like	Translation, ribosomal structure and biogenesis	Ribosomal protein S26e	40S ribosomal protein S26-3 OS=Arabidopsis thaliana OX=3702 GN=RPS26C PE=2 SV=1	40S ribosomal protein S26 OS=Anthurium amnicola OX=1678845 GN=rps-26_2 PE=3 SV=1	Translation, ribosomal structure and biogenesis	40S ribosomal protein S26 [Saitozyma podzolica]
c271477.graph_c0	4.58	15.16	14.1	0.65	0.27	0.53	2.5105e-09	3.74326	--	--	--	--	--	--	Ubiquitin-like domain-containing protein OS=Blastocystis sp. subtype 1 (strain ATCC 50177 / NandII) OX=478820 GN=AV274_1606 PE=4 SV=1	--	hypothetical protein AV274_1606 [Blastocystis sp. ATCC 50177/Nand II]
c271014.graph_c0	33.16	43.68	30.25	3.13	1.68	2.88	3.98628e-36	3.73528	--	Molecular Function: protein binding (GO:0005515);;	K11423|9.5e-07|ath:AT2G44150|K11423 [histone H3]-dimethyl-L-lysine36 N-methyltransferase [EC:2.1.1.358] | (RefSeq) ASHH3; histone-lysine N-methyltransferase ASHH3	--	SET domain	Histone-lysine N-methyltransferase ASHH3 OS=Arabidopsis thaliana OX=3702 GN=ASHH3 PE=2 SV=2	Uncharacterized protein OS=Globisporangium ultimum (strain ATCC 200006 / CBS 805.95 / DAOM BR144) OX=431595 PE=4 SV=1	--	hypothetical protein Poli38472_006512 [Pythium oligandrum]
c263235.graph_c0	7.66	11.17	3.57	0.28	0.06	0.54	2.45581e-08	3.72655	--	--	--	--	--	--	--	--	hypothetical protein BFJ70_g10151 [Fusarium oxysporum]
c318602.graph_c0	0.42	0.79	0.55	0	0	0	4.84163e-06	3.72076	--	--	--	--	Arylsulfotransferase (ASST);; Arylsulfotransferase (ASST)	--	Uncharacterized protein OS=Carpinus fangiana OX=176857 GN=FH972_022209 PE=4 SV=1	--	Uncharacterized protein TPAR_02080 [Tolypocladium paradoxum]
c218121.graph_c0	4.04	2.5	3.44	0	0.1	0.12	5.0026e-07	3.71834	Translation, ribosomal structure and biogenesis	Molecular Function: RNA binding (GO:0003723);; Cellular Component: cytosolic large ribosomal subunit (GO:0022625);; Biological Process: ribosome biogenesis (GO:0042254);;	K02936|6.1e-65|qsu:112014891|K02936 large subunit ribosomal protein L7Ae | (RefSeq) 60S ribosomal protein L8-like	Translation, ribosomal structure and biogenesis	Ribosomal protein L7Ae/L30e/S12e/Gadd45 family	60S ribosomal protein L7a-2 OS=Arabidopsis thaliana OX=3702 GN=RPL7AB PE=1 SV=1	60S ribosomal protein L7a OS=Anthurium amnicola OX=1678845 GN=rpl8_1 PE=3 SV=1	Translation, ribosomal structure and biogenesis	hypothetical protein VHUM_01802 [Vanrija humicola]
c263809.graph_c0	5.58	4.2	4.86	0.28	0.31	0.44	2.85049e-23	3.71647	Energy production and conversion	Molecular Function: isocitrate lyase activity (GO:0004451);; Biological Process: carboxylic acid metabolic process (GO:0019752);; Molecular Function: metal ion binding (GO:0046872);;	K01637|1.2e-181|qsu:112031205|K01637 isocitrate lyase [EC:4.1.3.1] | (RefSeq) isocitrate lyase-like	Energy production and conversion	Isocitrate lyase family;; Phosphoenolpyruvate phosphomutase	Isocitrate lyase OS=Dendrobium crumenatum OX=51096 GN=ICL PE=2 SV=1	Isocitrate lyase (Fragment) OS=Anthurium amnicola OX=1678845 GN=ICL_0 PE=4 SV=1	Energy production and conversion	isocitrate lyase 1 [Apiotrichum porosum]
c295467.graph_c0	0.92	1.47	1.84	0.11	0	0.03	2.15354e-07	3.70975	General function prediction only	Molecular Function: kinase activity (GO:0016301);;	--	--	Vault protein inter-alpha-trypsin domain;; von Willebrand factor type A domain;; von Willebrand factor type A domain;; Vault protein inter-alpha-trypsin domain;; Integrin beta chain VWA domain	--	Alpha-protein kinase vwkA OS=Symbiodinium microadriaticum OX=2951 GN=vwkA PE=4 SV=1	Function unknown	Alpha-protein kinase vwkA [Symbiodinium microadriaticum]
c258597.graph_c0	2.25	12.55	1.61	0.1	0	0.14	4.69622e-06	3.69651	Energy production and conversion	Molecular Function: oxidoreductase activity (GO:0016491);; Biological Process: oxidation-reduction process (GO:0055114);;	K08232|3.1e-06|cit:102611741|K08232 monodehydroascorbate reductase (NADH) [EC:1.6.5.4] | (RefSeq) monodehydroascorbate reductase 4, peroxisomal	Energy production and conversion	Pyridine nucleotide-disulphide oxidoreductase;; Pyridine nucleotide-disulphide oxidoreductase;; FAD dependent oxidoreductase;; Tryptophan halogenase;; L-lysine 6-monooxygenase (NADPH-requiring)	--	Pyr_redox_2 domain-containing protein OS=Aphanomyces invadans OX=157072 GN=H310_14833 PE=4 SV=1	Energy production and conversion	oxidoreductase [Fusarium oxysporum NRRL 32931]
c267613.graph_c0	4.49	9.66	2.24	0.25	0	0.16	9.90879e-07	3.6925	--	Cellular Component: plasma membrane (GO:0005886);;	--	--	SUR7/PalI family	--	--	--	hypothetical protein FOXG_05258 [Fusarium oxysporum f. sp. lycopersici 4287]
c87445.graph_c0	1.91	1.07	1.49	0	0	0.06	2.33857e-06	3.69195	--	Biological Process: response to acid chemical (GO:0001101);; Biological Process: immune system process (GO:0002376);; Molecular Function: molecular_function (GO:0003674);; Molecular Function: catalytic activity (GO:0003824);; Biological Process: organic acid metabolic process (GO:0006082);; Biological Process: sulfur compound metabolic process (GO:0006790);; Biological Process: nitrogen compound …	--	--	Sulfotransferase domain	--	p-loop containing nucleoside triphosphate hydrolase protein OS=Fragilariopsis cylindrus CCMP1102 OX=635003 GN=FRACYDRAFT_261006 PE=4 SV=1	Function unknown	hypothetical protein EMIHUDRAFT_446353 [Emiliania huxleyi CCMP1516]
c243293.graph_c0	5.53	12.64	15.69	0.77	0.39	0.15	2.97405e-08	3.69009	General function prediction only	Molecular Function: GTP binding (GO:0005525);;	K07937|1.3e-50|cme:CYME_CMQ074C|K07937 ADP-ribosylation factor 1/2 | (RefSeq) small GTP-binding protein Arf1	Intracellular trafficking, secretion, and vesicular transport	ADP-ribosylation factor family;; Signal recognition particle receptor beta subunit;; Ras family;; G-protein alpha subunit;; Ras of Complex, Roc, domain of DAPkinase;; 50S ribosome-binding GTPase;; Gtr1/RagA G protein conserved region	ADP-ribosylation factor 1 OS=Solanum tuberosum OX=4113 PE=2 SV=2	Uncharacterized protein OS=Cafeteria roenbergensis OX=33653 GN=FNF28_02759 PE=3 SV=1	Intracellular trafficking, secretion, and vesicular transport	hypothetical protein FNF31_06824 [Cafeteria roenbergensis]
c267853.graph_c0	2.92	1.95	2.38	0.24	0.06	0.07	3.99936e-10	3.68561	Amino acid transport and metabolism	Molecular Function: glycine hydroxymethyltransferase activity (GO:0004372);; Molecular Function: methyltransferase activity (GO:0008168);; Biological Process: glycine biosynthetic process from serine (GO:0019264);; Molecular Function: pyridoxal phosphate binding (GO:0030170);; Biological Process: methylation (GO:0032259);; Biological Process: tetrahydrofolate interconversion (GO:0035999);;	K00600|1.0e-166|sind:105166533|K00600 glycine hydroxymethyltransferase [EC:2.1.2.1] | (RefSeq) serine hydroxymethyltransferase 4	Amino acid transport and metabolism	Serine hydroxymethyltransferase	Serine hydroxymethyltransferase 4 OS=Arabidopsis thaliana OX=3702 GN=SHM4 PE=1 SV=1	Serine hydroxymethyltransferase OS=Anthurium amnicola OX=1678845 GN=shmt2_2 PE=3 SV=1	Amino acid transport and metabolism	hypothetical protein VHUM_03252 [Vanrija humicola]
c222214.graph_c0	7.73	7.74	4.73	0.4	0	0.2	2.68677e-07	3.68289	Translation, ribosomal structure and biogenesis	Molecular Function: structural constituent of ribosome (GO:0003735);; Cellular Component: ribosome (GO:0005840);; Biological Process: translation (GO:0006412);;	K02953|4.5e-63|eus:EUTSA_v10006293mg|K02953 small subunit ribosomal protein S13e | (RefSeq) hypothetical protein	Translation, ribosomal structure and biogenesis	Ribosomal S13/S15 N-terminal domain;; Ribosomal protein S15	40S ribosomal protein S13-2 OS=Arabidopsis thaliana OX=3702 GN=RPS13B PE=2 SV=1	Ribosomal_S13_N domain-containing protein OS=Arabis alpina OX=50452 GN=AALP_AA5G264100 PE=3 SV=1	Translation, ribosomal structure and biogenesis	ribosomal 40S subunit protein S13 [Apiotrichum porosum]
c186819.graph_c0	4.68	1.55	2.98	0.11	0.14	0.11	4.74285e-08	3.68069	--	--	--	--	--	--	--	--	--
c252714.graph_c0	3.71	2.17	4.81	0.29	0.16	0.14	3.69281e-11	3.68027	General function prediction only	--	--	--	von Willebrand factor type A domain;; von Willebrand factor type A domain;; von Willebrand factor type A domain;; VWA domain containing CoxE-like protein	E3 ubiquitin-protein ligase WAV3 OS=Arabidopsis thaliana OX=3702 GN=WAV3 PE=1 SV=1	Aste57867_19818 protein OS=Aphanomyces stellatus OX=120398 GN=Aste57867_19818 PE=4 SV=1	Posttranslational modification, protein turnover, chaperones	hypothetical protein As57867_019753 [Aphanomyces stellatus]
c247713.graph_c0	10.73	9.43	11.3	0.6	0.25	0.31	3.10519e-08	3.67762	--	Biological Process: cytoplasmic translation (GO:0002181);; Molecular Function: molecular_function (GO:0003674);; Molecular Function: nucleic acid binding (GO:0003676);; Molecular Function: RNA binding (GO:0003723);; Molecular Function: mRNA binding (GO:0003729);; Molecular Function: structural constituent of ribosome (GO:0003735);; Molecular Function: structural molecule activity (GO:0005198);; M…	K02891|4.4e-27|ccp:CHC_T00010239001|K02891 large subunit ribosomal protein L22e | (RefSeq) 60S ribosomal protein L22	Translation, ribosomal structure and biogenesis	Ribosomal L22e protein family	60S ribosomal protein L22-3 OS=Arabidopsis thaliana OX=3702 GN=RPL22C PE=2 SV=1	Uncharacterized protein OS=Ectocarpus sp. CCAP 1310/34 OX=867726 GN=ESUBFT_472_3 PE=4 SV=1	Translation, ribosomal structure and biogenesis	hypothetical protein VHUM_00813 [Vanrija humicola]
c253664.graph_c0	1.7	1.24	1.89	0	0.09	0.05	2.68677e-07	3.67741	--	Biological Process: reproduction (GO:0000003);; Biological Process: developmental process involved in reproduction (GO:0003006);; Molecular Function: guanyl-nucleotide exchange factor activity (GO:0005085);; Cellular Component: cellular_component (GO:0005575);; Cellular Component: cell wall (GO:0005618);; Cellular Component: ascospore wall (GO:0005619);; Cellular Component: intracellular (GO:0005…	--	--	Etoposide-induced protein 2.4 (EI24);; Mss4 protein	--	Uncharacterized protein OS=Phytophthora ramorum OX=164328 PE=4 SV=1	Function unknown	hypothetical protein DD237_008070 [Peronospora effusa]
c263442.graph_c0	0.63	0.47	0.49	0	0	0	6.97558e-06	3.66965	--	--	--	--	--	--	--	--	--
c310835.graph_c0	15.12	9.89	11.82	0	0.3	0.76	3.12002e-07	3.66917	--	Cellular Component: ribosome (GO:0005840);;	K02975|5.3e-27|vcn:VOLCADRAFT_82071|K02975 small subunit ribosomal protein S25e | (RefSeq) rps25; component of cytosolic 80S ribosome and 40S small subunit	Translation, ribosomal structure and biogenesis	S25 ribosomal protein	40S ribosomal protein S25-2 OS=Arabidopsis thaliana OX=3702 GN=RPS25B PE=3 SV=1	40S ribosomal protein S25 OS=Volvox carteri f. nagariensis OX=3068 GN=rps25 PE=3 SV=1	Translation, ribosomal structure and biogenesis	hypothetical protein EHS24_000523 [Apiotrichum porosum]
c216320.graph_c0	9.76	8.21	12.11	0.41	0	0	2.47812e-06	3.6661	--	Cellular Component: ribosome (GO:0005840);;	K02947|2.6e-31|qsu:112014911|K02947 small subunit ribosomal protein S10e | (RefSeq) 40S ribosomal protein S10-A-like	Translation, ribosomal structure and biogenesis	Plectin/S10 domain	40S ribosomal protein S10-2 OS=Arabidopsis thaliana OX=3702 GN=RPS10B PE=2 SV=1	40S ribosomal protein S10-B OS=Anthurium amnicola OX=1678845 GN=rps10b_3 PE=4 SV=1	Translation, ribosomal structure and biogenesis	hypothetical protein VHUM_01087 [Vanrija humicola]
c303900.graph_c0	1.45	1.69	1.29	0.11	0.06	0.11	1.59869e-15	3.66574	Amino acid transport and metabolism	Molecular Function: aspartate kinase activity (GO:0004072);; Biological Process: cellular amino acid biosynthetic process (GO:0008652);; Molecular Function: oxidoreductase activity (GO:0016491);; Molecular Function: NADP binding (GO:0050661);;	K12524|3.2e-85|mesc:110606612|K12524 bifunctional aspartokinase / homoserine dehydrogenase 1 [EC:2.7.2.4 1.1.1.3] | (RefSeq) bifunctional aspartokinase/homoserine dehydrogenase 1, chloroplastic-like	--	Amino acid kinase family;; Homoserine dehydrogenase;; Homoserine dehydrogenase, NAD binding domain	Bifunctional aspartokinase/homoserine dehydrogenase 1, chloroplastic OS=Zea mays OX=4577 GN=AKHSDH1 PE=2 SV=1	Aspartokinase OS=Pythium insidiosum OX=114742 GN=PINS_001650 PE=3 SV=1	Amino acid transport and metabolism	hypothetical protein Poli38472_005169 [Pythium oligandrum]
c297838.graph_c1	0.33	0.19	0.2	0	0	0	8.59831e-06	3.65373	Energy production and conversion	Molecular Function: molecular_function (GO:0003674);; Molecular Function: catalytic activity (GO:0003824);; Molecular Function: phosphoenolpyruvate carboxykinase activity (GO:0004611);; Cellular Component: cellular_component (GO:0005575);; Cellular Component: intracellular (GO:0005622);; Cellular Component: obsolete cell (GO:0005623);; Cellular Component: cytoplasm (GO:0005737);; Cellular Compone…	K01595|6.5e-284|zju:107429574|K01595 phosphoenolpyruvate carboxylase [EC:4.1.1.31] | (RefSeq) phosphoenolpyruvate carboxylase 4	--	Phosphoenolpyruvate carboxylase;; Phosphoenolpyruvate carboxylase	Phosphoenolpyruvate carboxylase 4 OS=Arabidopsis thaliana OX=3702 GN=PPC4 PE=2 SV=1	Phosphoenolpyruvate carboxylase (Fragment) OS=Rhododendron williamsianum OX=262921 GN=C3L33_17031 PE=3 SV=1	Energy production and conversion	hypothetical protein C3L33_17031, partial [Rhododendron williamsianum]
c251803.graph_c0	7.27	7.78	10.2	0.39	0.44	0.64	2.68594e-12	3.64813	Translation, ribosomal structure and biogenesis	Cellular Component: ribosome (GO:0005840);;	K02995|2.6e-73|qsu:111988287|K02995 small subunit ribosomal protein S8e | (RefSeq) 40S ribosomal protein S8-2	Translation, ribosomal structure and biogenesis	Ribosomal protein S8e	40S ribosomal protein S8-2 OS=Arabidopsis thaliana OX=3702 GN=RPS8B PE=2 SV=1	40S ribosomal protein S8 OS=Arachis hypogaea OX=3818 GN=DS421_19g645290 PE=3 SV=1	Translation, ribosomal structure and biogenesis	hypothetical protein VHUM_00321 [Vanrija humicola]
c262093.graph_c0	15.41	44.35	8.88	1.11	0.32	1.59	3.44855e-08	3.64483	General function prediction only	Biological Process: lipid metabolic process (GO:0006629);; Molecular Function: phosphoric diester hydrolase activity (GO:0008081);; Cellular Component: integral component of membrane (GO:0016021);;	--	--	--	--	Glyco_trans_2-like domain-containing protein OS=Carpinus fangiana OX=176857 GN=FH972_024212 PE=4 SV=1	--	hypothetical protein FOMG_03353 [Fusarium oxysporum f. sp. melonis 26406]
c317787.graph_c0	0.68	0.64	0.97	0.02	0.04	0.04	2.52452e-08	3.64164	--	Molecular Function: NAD(P)+-protein-arginine ADP-ribosyltransferase activity (GO:0003956);; Biological Process: protein ADP-ribosylation (GO:0006471);;	--	--	NAD:arginine ADP-ribosyltransferase	--	--	--	--
c241238.graph_c0	7.27	6.92	7.06	0.22	0.18	0.43	4.64708e-08	3.63339	--	Molecular Function: translation elongation factor activity (GO:0003746);; Cellular Component: cellular_component (GO:0005575);; Cellular Component: extracellular region (GO:0005576);; Cellular Component: intracellular (GO:0005622);; Cellular Component: obsolete cell (GO:0005623);; Cellular Component: cytoplasm (GO:0005737);; Cellular Component: vacuole (GO:0005773);; Cellular Component: cytosol (…	K03232|2.0e-28|qsu:111995891|K03232 elongation factor 1-beta | (RefSeq) elongation factor 1-beta-like	Transcription	Eukaryotic elongation factor 1 beta central acidic region;; EF-1 guanine nucleotide exchange domain	Elongation factor 1-beta 1 OS=Arabidopsis thaliana OX=3702 GN=At5g12110 PE=2 SV=2	Elongation factor 1-beta OS=Anthurium amnicola OX=1678845 GN=EF1B_2 PE=3 SV=1	Translation, ribosomal structure and biogenesis	hypothetical protein VHUM_01970 [Vanrija humicola]
c221549.graph_c0	2.64	1.71	2.97	0.19	0.05	0	3.78257e-07	3.63295	--	--	--	--	--	--	--	--	--
c289222.graph_c0	0.79	1.84	2.17	0	0	0.08	4.29329e-06	3.62396	Carbohydrate transport and metabolism	Cellular Component: integral component of membrane (GO:0016021);; Molecular Function: transmembrane transporter activity (GO:0022857);; Biological Process: transmembrane transport (GO:0055085);;	K12307|1.5e-22|cme:CYME_CMP231C|K12307 MFS transporter, ceroid-lipofuscinosis neuronal protein 7 | (RefSeq) similar to tetracycline resistance protein	--	Major Facilitator Superfamily;; Sugar (and other) transporter;; MFS_1 like family	--	Uncharacterized protein OS=Peronospora effusa OX=542832 GN=DD237_004498 PE=4 SV=1	Inorganic ion transport and metabolism	unnamed protein product [Albugo candida]
c279701.graph_c0	1.53	0.58	0.51	0	0	0	1.42218e-05	3.62203	--	--	K01199|8.7e-49|qsu:112011515|K01199 glucan endo-1,3-beta-D-glucosidase [EC:3.2.1.39] | (RefSeq) probable glucan endo-1,3-beta-glucosidase eglC	--	Ubiquitin 3 binding protein But2 C-terminal domain	--	But2 domain-containing protein OS=Carpinus fangiana OX=176857 GN=FH972_026646 PE=4 SV=1	--	hypothetical protein K431DRAFT_211176, partial [Polychaeton citri CBS 116435]
c180214.graph_c0	15.84	14.85	13.92	0	0.53	0	3.55305e-06	3.61952	Translation, ribosomal structure and biogenesis	Molecular Function: structural constituent of ribosome (GO:0003735);; Cellular Component: ribosome (GO:0005840);; Biological Process: translation (GO:0006412);;	K02921|3.6e-32|dcr:108194122|K02921 large subunit ribosomal protein L37Ae | (RefSeq) 60S ribosomal protein L37a	Translation, ribosomal structure and biogenesis	Ribosomal L37ae protein family	60S ribosomal protein L37a OS=Pseudotsuga menziesii OX=3357 GN=RPL37A PE=3 SV=1	Ribosomal protein L37 OS=Chloropicon primus OX=1764295 GN=A3770_03p22640 PE=3 SV=1	Translation, ribosomal structure and biogenesis	60S ribosomal protein L43 [Apiotrichum porosum]
c283908.graph_c0	6.23	3.82	8.56	0.49	0.35	0.26	2.23609e-10	3.60788	--	--	--	--	--	--	--	--	--
c269751.graph_c0	62.11	85.34	61.13	6.09	4.24	6.84	2.35931e-53	3.60192	--	Cellular Component: integral component of membrane (GO:0016021);;	--	Energy production and conversion	Mitochondrial carrier protein	--	Uncharacterized protein OS=Pythium insidiosum OX=114742 GN=PINS_003752 PE=3 SV=1	Energy production and conversion	hypothetical protein Poli38472_012297 [Pythium oligandrum]
c242647.graph_c1	9.26	8.28	7.33	0.52	0.59	0.17	9.07353e-10	3.59348	Translation, ribosomal structure and biogenesis	Biological Process: ribosomal small subunit assembly (GO:0000028);; Molecular Function: structural constituent of ribosome (GO:0003735);; Biological Process: translation (GO:0006412);; Cellular Component: cytosolic small ribosomal subunit (GO:0022627);;	K02998|2.1e-55|qsu:112010280|K02998 small subunit ribosomal protein SAe | (RefSeq) 40S ribosomal protein S0-like	Translation, ribosomal structure and biogenesis	Ribosomal protein S2	40S ribosomal protein SA OS=Vitis vinifera OX=29760 GN=GSVIVT00034021001 PE=3 SV=1	40S ribosomal protein SA OS=Hordeum vulgare subsp. vulgare OX=112509 PE=2 SV=1	Translation, ribosomal structure and biogenesis	hypothetical protein VHUM_03139 [Vanrija humicola]
c274549.graph_c0	10.69	12.22	9.92	0.93	0.72	1.06	3.25712e-42	3.58225	Lipid transport and metabolism	Molecular Function: thiolester hydrolase activity (GO:0016790);;	--	--	Thioesterase superfamily	--	Uncharacterized protein OS=Pythium insidiosum OX=114742 GN=PINS_001449 PE=4 SV=1	--	hypothetical protein Poli38472_010605 [Pythium oligandrum]
c197001.graph_c0	3.92	2.77	2.65	0.1	0.26	0.09	9.29399e-08	3.56649	Translation, ribosomal structure and biogenesis	Molecular Function: structural constituent of ribosome (GO:0003735);; Cellular Component: ribosome (GO:0005840);; Biological Process: translation (GO:0006412);;	K02966|5.8e-41|qsu:112010127|K02966 small subunit ribosomal protein S19e | (RefSeq) 40S ribosomal protein S19-like	Translation, ribosomal structure and biogenesis	Ribosomal protein S19e	40S ribosomal protein S19 OS=Oryza sativa subsp. japonica OX=39947 GN=RPS19A PE=2 SV=1	40S ribosomal protein S19-1 OS=Anthurium amnicola OX=1678845 GN=RPS19A_4 PE=3 SV=1	Translation, ribosomal structure and biogenesis	40S ribosomal protein S19 [Apiotrichum porosum]
c282590.graph_c0	15.49	41.35	9.72	0.95	0.3	1.92	8.03091e-08	3.56104	--	--	--	--	--	--	--	--	related to dnase1 protein [Fusarium proliferatum ET1]
c295740.graph_c0	1.54	5.01	4.23	0.24	0.24	0.18	1.21946e-10	3.56009	Inorganic ion transport and metabolism	Molecular Function: molecular_function (GO:0003674);; Molecular Function: transporter activity (GO:0005215);; Cellular Component: cellular_component (GO:0005575);; Biological Process: transport (GO:0006810);; Biological Process: ion transport (GO:0006811);; Biological Process: cation transport (GO:0006812);; Biological Process: potassium ion transport (GO:0006813);; Biological Process: biological…	K03549|3.2e-94|csl:COCSUDRAFT_46832|K03549 KUP system potassium uptake protein | (RefSeq) potassium transporter	--	K+ potassium transporter	Potassium transporter 23 OS=Oryza sativa subsp. japonica OX=39947 GN=HAK23 PE=2 SV=1	Potassium transporter OS=Aquilegia coerulea OX=218851 GN=AQUCO_01700008v1 PE=3 SV=1	Inorganic ion transport and metabolism	putative potassium transporter [Glomus cerebriforme]
c226246.graph_c0	4.68	3.32	8.18	0.49	0.05	0.12	4.64142e-07	3.55756	--	Molecular Function: metal ion binding (GO:0046872);;	--	--	--	--	Cysteine and glycine-rich protein 2 OS=Anthurium amnicola OX=1678845 GN=CSRP2 PE=4 SV=1	--	--
c307095.graph_c0	0.17	0.5	0.66	0	0	0	2.33697e-05	3.55591	Replication, recombination and repair	Molecular Function: ATP binding (GO:0005524);; Cellular Component: nucleus (GO:0005634);; Biological Process: DNA recombination (GO:0006310);; Molecular Function: four-way junction helicase activity (GO:0009378);; Molecular Function: annealing helicase activity (GO:0036310);; Molecular Function: 3'-5' DNA helicase activity (GO:0043138);;	K10901|5.9e-250|vvi:100242171|K10901 bloom syndrome protein [EC:3.6.4.12] | (RefSeq) ATP-dependent DNA helicase Q-like 3	Replication, recombination and repair	DEAD/DEAH box helicase;; Helicase conserved C-terminal domain;; RecQ zinc-binding;; Helicase conserved C-terminal domain	ATP-dependent DNA helicase Q-like 3 OS=Arabidopsis thaliana OX=3702 GN=RECQL3 PE=1 SV=1	ATP-dependent DNA helicase OS=Actinidia chinensis var. chinensis OX=1590841 GN=CEY00_Acc09802 PE=3 SV=1	Replication, recombination and repair	hypothetical protein HYC85_016861 [Camellia sinensis]
c320212.graph_c0	0.37	0.96	0.69	0	0	0	2.08089e-05	3.54959	--	Molecular Function: inorganic phosphate transmembrane transporter activity (GO:0005315);; Biological Process: phosphate ion transport (GO:0006817);; Cellular Component: integral component of membrane (GO:0016021);;	K08176|8.8e-195|qsu:112013694|K08176 MFS transporter, PHS family, inorganic phosphate transporter | (RefSeq) repressible high-affinity phosphate permease-like	Inorganic ion transport and metabolism	Sugar (and other) transporter;; Major Facilitator Superfamily	Inorganic phosphate transporter 1-2 OS=Oryza sativa subsp. japonica OX=39947 GN=PTH1-2 PE=2 SV=1	H(+)/Pi cotransporter OS=Anthurium amnicola OX=1678845 GN=PHO84_0 PE=3 SV=1	Inorganic ion transport and metabolism	Repressible high-affinity phosphate permease [Neonectria ditissima]
c276185.graph_c0	1.9	5.24	7.71	0	0.21	0	1.27472e-05	3.53989	--	Cellular Component: integral component of membrane (GO:0016021);; Biological Process: vesicle-mediated transport (GO:0016192);;	K08516|1.2e-25|csl:COCSUDRAFT_53752|K08516 synaptobrevin homolog YKT6 | (RefSeq) snare-like protein	Intracellular trafficking, secretion, and vesicular transport	Synaptobrevin	--	Uncharacterized protein OS=Tetradesmus obliquus OX=3088 GN=BQ4739_LOCUS11916 PE=3 SV=1	Intracellular trafficking, secretion, and vesicular transport	hypothetical protein VOLCADRAFT_75062 [Volvox carteri f. nagariensis]
c275923.graph_c0	3.56	4.8	4.54	0.31	0.21	0.36	3.01878e-13	3.53897	Amino acid transport and metabolism	Molecular Function: zinc ion binding (GO:0008270);; Biological Process: methionine biosynthetic process (GO:0009086);; Biological Process: methylation (GO:0032259);; Molecular Function: betaine-homocysteine S-methyltransferase activity (GO:0047150);;	K00547|1.1e-49|csl:COCSUDRAFT_38052|K00547 homocysteine S-methyltransferase [EC:2.1.1.10] | (RefSeq) homocysteine S-methyltransferase AtHMT-1	Amino acid transport and metabolism	Homocysteine S-methyltransferase	Homocysteine S-methyltransferase 2 OS=Zea mays OX=4577 GN=HMT-2 PE=2 SV=1	Hcy-binding domain-containing protein OS=Globisporangium ultimum (strain ATCC 200006 / CBS 805.95 / DAOM BR144) OX=431595 PE=4 SV=1	Amino acid transport and metabolism	hypothetical protein PHYSODRAFT_488060 [Phytophthora sojae]
c314699.graph_c0	0.85	0.46	1.15	0	0.05	0	7.81045e-06	3.53713	--	Biological Process: proteolysis (GO:0006508);; Molecular Function: peptidase activity (GO:0008233);; Biological Process: protein autoprocessing (GO:0016540);;	K06224|8.6e-59|smo:SELMODRAFT_429191|K06224 hedgehog | (RefSeq) hypothetical protein	--	Hint module	--	HintN domain-containing protein OS=Selaginella moellendorffii OX=88036 GN=SELMODRAFT_429191 PE=4 SV=1	Signal transduction mechanisms	uncharacterized protein LOC112278101 [Physcomitrium patens]
c283374.graph_c0	68.04	96.34	79.35	7.45	6.44	8.05	3.11421e-95	3.52421	Energy production and conversion	Molecular Function: malate dehydrogenase (decarboxylating) (NAD+) activity (GO:0004471);; Molecular Function: metal ion binding (GO:0046872);; Molecular Function: NAD binding (GO:0051287);;	K00029|1.3e-172|lsv:111908011|K00029 malate dehydrogenase (oxaloacetate-decarboxylating)(NADP+) [EC:1.1.1.40] | (RefSeq) NADP-dependent malic enzyme-like isoform X1	Energy production and conversion	Malic enzyme, NAD binding domain;; Malic enzyme, N-terminal domain	NADP-dependent malic enzyme 3 OS=Arabidopsis thaliana OX=3702 GN=NADP-ME3 PE=1 SV=1	Malic enzyme OS=Pythium insidiosum OX=114742 GN=PINS_006104 PE=3 SV=1	Energy production and conversion	Hypothetical protein PINS_006104 [Pythium insidiosum]
c151700.graph_c0	0.7	1.81	0.97	0.04	0.03	0.04	2.17386e-06	3.52143	--	Molecular Function: hydrolase activity (GO:0016787);;	--	--	Alpha/beta hydrolase family;; Serine aminopeptidase, S33;; alpha/beta hydrolase fold	--	Alpha/beta-hydrolase OS=Fragilariopsis cylindrus CCMP1102 OX=635003 GN=FRACYDRAFT_264515 PE=4 SV=1	--	alpha/beta-hydrolase [Fragilariopsis cylindrus CCMP1102]
c249714.graph_c0	1.38	1.35	0.71	0.07	0	0.09	2.0757e-06	3.51937	--	Molecular Function: mannan endo-1,6-alpha-mannosidase activity (GO:0008496);; Cellular Component: integral component of membrane (GO:0016021);; Biological Process: carbohydrate catabolic process (GO:0016052);;	K08257|1.5e-116|qsu:112005861|K08257 mannan endo-1,6-alpha-mannosidase [EC:3.2.1.101] | (RefSeq) mannan endo-1,6-alpha-mannosidase DCW1-like	--	Glycosyl hydrolase family 76	--	Mannan endo-1,6-alpha-mannosidase OS=Carpinus fangiana OX=176857 GN=FH972_025588 PE=3 SV=1	--	probable DFG5 protein [Fusarium proliferatum ET1]
c242459.graph_c0	3.17	1.22	2.38	0.15	0	0.09	1.75142e-06	3.51925	General function prediction only	--	--	--	von Willebrand factor type A domain;; von Willebrand factor type A domain;; von Willebrand factor type A domain	--	Predicted protein OS=Physcomitrella patens subsp. patens OX=3218 GN=PHYPADRAFT_160822 PE=4 SV=1	Function unknown	von Willebrand domain-containing protein [Capsaspora owczarzaki ATCC 30864]
c264916.graph_c0	0.9	0.6	1.04	0	0	0	2.48328e-05	3.51555	--	--	--	--	--	--	--	--	--
c286884.graph_c0	0.95	1.52	1.32	0	0.04	0.05	3.33318e-06	3.51478	--	--	--	--	PQQ-like domain;; PQQ-like domain;; PQQ enzyme repeat	--	--	--	--
c284992.graph_c0	3.83	4.28	2.91	0.2	0.4	0.19	2.53573e-14	3.51297	Amino acid transport and metabolism	Biological Process: biosynthetic process (GO:0009058);; Molecular Function: transferase activity, transferring acyl groups other than amino-acyl groups (GO:0016747);;	K00641|2.3e-69|olu:OSTLU_10204|K00641 homoserine O-acetyltransferase/O-succinyltransferase [EC:2.3.1.31 2.3.1.46] | (RefSeq) predicted protein	--	alpha/beta hydrolase fold;; TAP-like protein	--	AB hydrolase-1 domain-containing protein OS=Globisporangium ultimum (strain ATCC 200006 / CBS 805.95 / DAOM BR144) OX=431595 PE=3 SV=1	Lipid transport and metabolism	hypothetical protein Poli38472_008213 [Pythium oligandrum]
c285134.graph_c0	9.61	12.8	8.31	0.91	0.57	1.11	3.14397e-29	3.51133	Inorganic ion transport and metabolism	Molecular Function: secondary active sulfate transmembrane transporter activity (GO:0008271);; Cellular Component: integral component of membrane (GO:0016021);;	K18059|3.4e-36|sot:102600670|K18059 sulfate transporter 4 | (RefSeq) probable sulfate transporter 4.2	Inorganic ion transport and metabolism	Sulfate permease family;; STAS domain	--	STAS domain-containing protein OS=Globisporangium ultimum (strain ATCC 200006 / CBS 805.95 / DAOM BR144) OX=431595 PE=3 SV=1	Inorganic ion transport and metabolism	hypothetical protein Poli38472_011006 [Pythium oligandrum]
c191219.graph_c0	2.36	1.84	2.24	0.16	0.14	0.12	4.8763e-11	3.50975	General function prediction only	Molecular Function: metalloendopeptidase activity (GO:0004222);; Biological Process: protein processing involved in protein targeting to mitochondrion (GO:0006627);; Cellular Component: mitochondrial processing peptidase complex (GO:0017087);; Molecular Function: metal ion binding (GO:0046872);;	K17732|4.0e-159|qsu:111990011|K17732 mitochondrial-processing peptidase subunit beta [EC:3.4.24.64] | (RefSeq) mitochondrial-processing peptidase subunit beta-like	Posttranslational modification, protein turnover, chaperones	Insulinase (Peptidase family M16);; Peptidase M16 inactive domain	Probable mitochondrial-processing peptidase subunit beta, mitochondrial OS=Arabidopsis thaliana OX=3702 GN=MPPbeta PE=1 SV=2	Beta-MPP OS=Hordeum vulgare subsp. vulgare OX=112509 PE=2 SV=1	Posttranslational modification, protein turnover, chaperones	mitochondrial-processing peptidase subunit beta [Kwoniella shandongensis]
c157395.graph_c1	0.76	0.94	0.32	0	0	0	2.99573e-05	3.5064	--	Molecular Function: DNA-binding transcription factor activity, RNA polymerase II-specific (GO:0000981);; Cellular Component: nucleus (GO:0005634);; Biological Process: regulation of transcription, DNA-templated (GO:0006355);; Molecular Function: zinc ion binding (GO:0008270);; Cellular Component: host cell nucleus (GO:0042025);;	--	--	Fungal Zn(2)-Cys(6) binuclear cluster domain	--	Zn(2)-C6 fungal-type domain-containing protein OS=Carpinus fangiana OX=176857 GN=FH972_025707 PE=4 SV=1	--	uncharacterized protein FPRO_15679 [Fusarium proliferatum ET1]
c275304.graph_c0	1.73	2.23	2.86	0.12	0.05	0.17	7.32453e-08	3.50566	--	--	--	--	Concanavalin A-like lectin/glucanases superfamily	--	Uncharacterized protein OS=Phytophthora ramorum OX=164328 PE=4 SV=1	--	hypothetical protein Poli38472_004379 [Pythium oligandrum]
c293481.graph_c0	4.87	7.44	4.37	0.43	0.46	0.49	1.99371e-23	3.49701	Amino acid transport and metabolism	Molecular Function: methylenetetrahydrofolate reductase (NAD(P)H) activity (GO:0004489);; Cellular Component: cytosol (GO:0005829);; Biological Process: methionine biosynthetic process (GO:0009086);; Biological Process: tetrahydrofolate interconversion (GO:0035999);;	K00297|7.5e-180|smo:SELMODRAFT_140106|K00297 methylenetetrahydrofolate reductase (NADPH) [EC:1.5.1.20] | (RefSeq) hypothetical protein	Amino acid transport and metabolism	Methylenetetrahydrofolate reductase	Probable methylenetetrahydrofolate reductase OS=Oryza sativa subsp. japonica OX=39947 GN=Os03g0815200 PE=2 SV=1	Methylenetetrahydrofolate reductase OS=Globisporangium ultimum (strain ATCC 200006 / CBS 805.95 / DAOM BR144) OX=431595 PE=3 SV=1	Amino acid transport and metabolism	hypothetical protein Poli38472_002193 [Pythium oligandrum]
c280118.graph_c1	2.51	0.48	0.33	0	0	0	4.63772e-05	3.49165	--	--	--	--	--	--	--	--	--
c290231.graph_c0	22.63	28.42	20.93	2.3	1.96	2.4	1.34617e-89	3.48649	--	Molecular Function: carbamoyl-phosphate synthase (glutamine-hydrolyzing) activity (GO:0004088);; Molecular Function: ATP binding (GO:0005524);; Biological Process: 'de novo' pyrimidine nucleobase biosynthetic process (GO:0006207);; Biological Process: glutamine metabolic process (GO:0006541);; Molecular Function: metal ion binding (GO:0046872);;	K11541|6.9e-255|qsu:111995434|K11541 carbamoyl-phosphate synthase / aspartate carbamoyltransferase [EC:6.3.5.5 2.1.3.2] | (RefSeq) protein pyrABCN-like	General function prediction only	Carbamoyl-phosphate synthase L chain, ATP binding domain;; Carbamoyl-phosphate synthetase large chain, oligomerisation domain;; MGS-like domain;; ATP-grasp in the biosynthetic pathway with Ter operon;; ATP-grasp domain;; D-ala D-ala ligase C-terminus;; ATP-grasp domain	Carbamoyl-phosphate synthase large chain, chloroplastic OS=Oryza sativa subsp. japonica OX=39947 GN=CARB PE=2 SV=1	Uncharacterized protein OS=Globisporangium ultimum (strain ATCC 200006 / CBS 805.95 / DAOM BR144) OX=431595 PE=3 SV=1	--	hypothetical protein Poli38472_000525 [Pythium oligandrum]
c265617.graph_c0	5.39	7.79	4.35	0.36	0.54	0.18	5.43707e-10	3.48192	--	Cellular Component: integral component of membrane (GO:0016021);;	--	--	Hypoxia induced protein conserved region	--	HIG1 domain-containing protein OS=Pythium insidiosum OX=114742 GN=PINS_004948 PE=4 SV=1	--	hypothetical protein Poli38472_006950 [Pythium oligandrum]
c313848.graph_c0	0.85	0.79	0.66	0.04	0.03	0	3.95506e-06	3.48	--	--	--	--	Stress up-regulated Nod 19	--	Uncharacterized protein OS=Selaginella moellendorffii OX=88036 GN=SELMODRAFT_118146 PE=4 SV=1	Function unknown	hypothetical protein SELMODRAFT_118146 [Selaginella moellendorffii]
c287525.graph_c0	0.64	0.88	0.71	0	0	0	3.12694e-05	3.47594	--	--	--	--	--	--	--	--	--
c145826.graph_c0	12.98	9.46	7.87	0.34	0	0.69	2.73133e-06	3.47146	--	Molecular Function: structural constituent of ribosome (GO:0003735);; Cellular Component: ribosome (GO:0005840);; Biological Process: translation (GO:0006412);;	K02920|1.6e-18|sbi:8085452|K02920 large subunit ribosomal protein L36e | (RefSeq) 60S ribosomal protein L36-3	Translation, ribosomal structure and biogenesis	Ribosomal protein L36e	60S ribosomal protein L36-1 OS=Arabidopsis thaliana OX=3702 GN=RPL36A PE=3 SV=1	60S ribosomal protein L36 (Fragment) OS=Anthurium amnicola OX=1678845 GN=rpl36_3 PE=3 SV=1	Translation, ribosomal structure and biogenesis	hypothetical protein VHUM_00451 [Vanrija humicola]
c293037.graph_c0	0.36	1.72	1.83	0.07	0.02	0	1.75515e-05	3.46185	General function prediction only	Biological Process: vacuolar transport (GO:0007034);;	K12194|5.6e-16|csl:COCSUDRAFT_52363|K12194 charged multivesicular body protein 4 | (RefSeq) Snf7-domain-containing protein	--	Snf7;; von Willebrand factor type A domain;; Vault protein inter-alpha-trypsin domain;; von Willebrand factor type A domain;; von Willebrand factor type A domain	--	Predicted protein OS=Physcomitrella patens subsp. patens OX=3218 GN=PHYPADRAFT_160822 PE=4 SV=1	Function unknown	von Willebrand domain-containing protein [Capsaspora owczarzaki ATCC 30864]
c240136.graph_c0	10.56	7.63	7.27	0.37	0.86	0.55	1.26556e-11	3.45934	Translation, ribosomal structure and biogenesis	Molecular Function: structural constituent of ribosome (GO:0003735);; Biological Process: translation (GO:0006412);; Cellular Component: small ribosomal subunit (GO:0015935);; Molecular Function: rRNA binding (GO:0019843);;	K02997|4.8e-81|qsu:112002979|K02997 small subunit ribosomal protein S9e | (RefSeq) 40S ribosomal protein S9	Translation, ribosomal structure and biogenesis	S4 domain;; Ribosomal protein S4/S9 N-terminal domain	40S ribosomal protein S9-1 OS=Arabidopsis thaliana OX=3702 GN=RPS9B PE=1 SV=1	30S ribosomal protein S4, chloroplastic OS=Hordeum vulgare subsp. vulgare OX=112509 PE=2 SV=1	Translation, ribosomal structure and biogenesis	40S ribosomal protein S9-A [Trichosporon asahii var. asahii CBS 8904]
c271217.graph_c0	1.61	1.16	1.03	0	0	0	3.99651e-05	3.44928	--	--	--	--	--	--	--	--	--
c258587.graph_c0	8.27	11.72	2.88	0	0	0.34	4.28523e-05	3.43972	Lipid transport and metabolism	Cellular Component: ruffle (GO:0001726);; Molecular Function: molecular_function (GO:0003674);; Molecular Function: actin binding (GO:0003779);; Molecular Function: binding (GO:0005488);; Molecular Function: protein binding (GO:0005515);; Molecular Function: phospholipid binding (GO:0005543);; Cellular Component: cellular_component (GO:0005575);; Cellular Component: intracellular (GO:0005622);; C…	K20523|9.9e-27|qsu:112018718|K20523 SH3 domain-containing YSC84-like protein 1 | (RefSeq) SH3 domain-containing protein PJ696.02-like	Function unknown	Las17-binding protein actin regulator	--	Ysc84 domain-containing protein OS=Carpinus fangiana OX=176857 GN=FH972_025216 PE=4 SV=1	Function unknown	uncharacterized protein FPRN_11283 [Fusarium proliferatum]
c247145.graph_c0	0.62	1.43	0.29	0	0	0	5.56337e-05	3.4379	Carbohydrate transport and metabolism	Molecular Function: catalytic activity (GO:0003824);; Biological Process: carbohydrate metabolic process (GO:0005975);;	K01176|4.0e-44|qsu:112014903|K01176 alpha-amylase [EC:3.2.1.1] | (RefSeq) acid alpha-amylase-like	Carbohydrate transport and metabolism	Alpha amylase, catalytic domain;; Alpha amylase, catalytic domain	--	Secreted protein OS=Thraustotheca clavata OX=74557 GN=THRCLA_08435 PE=4 SV=1	Carbohydrate transport and metabolism	glycoside hydrolase family 13 protein [Periconia macrospinosa]
c249259.graph_c0	4.79	8.93	0.95	0	0	0.17	4.98123e-05	3.43491	--	--	--	--	--	--	--	--	uncharacterized protein FPRO_14111 [Fusarium proliferatum ET1]
c85934.graph_c0	19.04	15.97	13.77	0.42	1.39	0.44	2.04937e-07	3.43224	Energy production and conversion	Cellular Component: mitochondrion (GO:0005739);; Molecular Function: electron transfer activity (GO:0009055);; Molecular Function: heme binding (GO:0020037);; Molecular Function: metal ion binding (GO:0046872);; Cellular Component: respirasome (GO:0070469);;	--	Energy production and conversion	Cytochrome c;; Cytochrome C oxidase, cbb3-type, subunit III	Cytochrome c OS=Arabidopsis thaliana OX=3702 GN=CC-1 PE=3 SV=1	Cytochrome c OS=Anthurium amnicola OX=1678845 GN=CYC_0 PE=3 SV=1	Energy production and conversion	cytochrome c [Kwoniella mangroviensis CBS 10435]
c276254.graph_c0	6.26	9.23	6.59	0.76	0.41	0.61	6.39335e-16	3.42913	--	--	--	--	--	--	Uncharacterized protein OS=Pythium insidiosum OX=114742 GN=PINS_002598 PE=4 SV=1	--	Hypothetical protein PINS_002598 [Pythium insidiosum]
c312459.graph_c0	1.86	1.34	1.96	0	0	0	4.71843e-05	3.42351	Posttranslational modification, protein turnover, chaperones	Molecular Function: molecular_function (GO:0003674);; Molecular Function: nucleic acid binding (GO:0003676);; Molecular Function: RNA binding (GO:0003723);; Molecular Function: mRNA binding (GO:0003729);; Molecular Function: structural constituent of ribosome (GO:0003735);; Molecular Function: structural molecule activity (GO:0005198);; Molecular Function: binding (GO:0005488);; Molecular Functio…	K02977|5.3e-11|pop:18106342|K02977 ubiquitin-small subunit ribosomal protein S27Ae | (RefSeq) ubiquitin	--	Ubiquitin family;; Ubiquitin-2 like Rad60 SUMO-like	Ubiquitin-like protein-NEDD8-like protein RUB3 OS=Oryza sativa subsp. japonica OX=39947 GN=RUB3 PE=3 SV=2	Uncharacterized protein OS=Triticum aestivum OX=4565 PE=4 SV=1	Translation, ribosomal structure and biogenesis	ubiquitin-40S ribosomal protein S31-like isoform X3 [Olea europaea var. sylvestris]
c185693.graph_c0	4.24	6.15	2.24	0.27	0.11	0	8.99895e-06	3.4097	--	--	--	--	--	--	--	--	--
c227978.graph_c0	6.04	5.84	3.63	0.23	0.39	0.34	1.1313e-08	3.40492	--	Molecular Function: structural constituent of ribosome (GO:0003735);; Cellular Component: ribosome (GO:0005840);; Biological Process: translation (GO:0006412);;	K02873|2.7e-44|cme:CYME_CMP006C|K02873 large subunit ribosomal protein L13e | (RefSeq) 60S ribosomal protein L13	Translation, ribosomal structure and biogenesis	Ribosomal protein L13e	60S ribosomal protein L13-3 OS=Arabidopsis thaliana OX=3702 GN=RPL13D PE=1 SV=1	60S ribosomal protein L13 (Fragment) OS=Anthurium amnicola OX=1678845 GN=rpl13_6 PE=3 SV=1	Translation, ribosomal structure and biogenesis	hypothetical protein VHUM_02142 [Vanrija humicola]
c276617.graph_c0	3.29	4.89	3.25	0.3	0.36	0.17	6.09155e-11	3.38784	--	Molecular Function: peptidase activity (GO:0008233);;	--	--	Alpha/beta hydrolase family;; Serine aminopeptidase, S33	--	Serine protease family S33, putative OS=Pythium insidiosum OX=114742 GN=PINS_005947 PE=4 SV=1	Function unknown	serine protease family S33, putative [Pythium insidiosum]
c278481.graph_c0	2.17	2.87	3.4	0.21	0.26	0.26	8.03001e-16	3.38772	--	--	K02670|7.3e-13|rcu:8272932|K02670 twitching motility protein PilU | (RefSeq) uncharacterized protein LOC8272932	--	Type II/IV secretion system protein;; Type II secretion system (T2SS), protein E, N-terminal domain	--	Dihydrolipoyl dehydrogenase OS=Tanacetum cinerariifolium OX=118510 GN=Tci_000465 PE=3 SV=1	--	hypothetical protein BHE74_00000008 [Ensete ventricosum]
c280998.graph_c0	0.85	1.35	0.56	0	0	0.05	3.69463e-05	3.38313	--	Molecular Function: DNA-binding transcription factor activity (GO:0003700);;	--	--	--	--	BZIP domain-containing protein OS=Carpinus fangiana OX=176857 GN=FH972_021424 PE=4 SV=1	--	related to SRP40-suppressor of mutant AC40 of RNA polymerase I and III [Fusarium proliferatum ET1]
c276264.graph_c0	1.96	3.32	6.2	0.2	0.17	0	1.19692e-05	3.37718	--	--	--	--	--	--	--	--	--
c256508.graph_c0	52.13	66.97	43.93	6.75	4.11	4.47	7.97905e-35	3.37632	Nucleotide transport and metabolism	Molecular Function: adenylate kinase activity (GO:0004017);; Molecular Function: ATP binding (GO:0005524);;	K00939|7.4e-47|boe:106332631|K00939 adenylate kinase [EC:2.7.4.3] | (RefSeq) adenylate kinase 1, chloroplastic	Nucleotide transport and metabolism	Adenylate kinase;; AAA domain;; Adenylate kinase, active site lid	Adenylate kinase 1, chloroplastic OS=Arabidopsis thaliana OX=3702 GN=ADK PE=1 SV=1	ADK_lid domain-containing protein OS=Pythium insidiosum OX=114742 GN=PINS_005105 PE=3 SV=1	Nucleotide transport and metabolism	Hypothetical protein PINS_005105 [Pythium insidiosum]
c87204.graph_c0	2.38	1.08	1.53	0.07	0.06	0	1.80287e-05	3.37461	--	--	--	--	Ataxin-2 C-terminal region	--	--	--	--
c87954.graph_c0	0.78	0.51	0.61	0.02	0.04	0.02	1.7828e-06	3.36482	Nucleotide transport and metabolism	Molecular Function: formate-tetrahydrofolate ligase activity (GO:0004329);; Molecular Function: methylenetetrahydrofolate dehydrogenase (NADP+) activity (GO:0004488);; Molecular Function: ATP binding (GO:0005524);;	K00288|4.1e-219|qsu:112008097|K00288 methylenetetrahydrofolate dehydrogenase (NADP+) / methenyltetrahydrofolate cyclohydrolase / formyltetrahydrofolate synthetase [EC:1.5.1.5 3.5.4.9 6.3.4.3] | (RefSeq) C-1-tetrahydrofolate synthase, cytoplasmic-like	Coenzyme transport and metabolism	Formate--tetrahydrofolate ligase;; Tetrahydrofolate dehydrogenase/cyclohydrolase, NAD(P)-binding domain;; Tetrahydrofolate dehydrogenase/cyclohydrolase, catalytic domain	Formate--tetrahydrofolate ligase OS=Arabidopsis thaliana OX=3702 GN=THFS PE=2 SV=1	Formyltetrahydrofolate synthetase OS=Carpinus fangiana OX=176857 GN=FH972_026076 PE=3 SV=1	Nucleotide transport and metabolism	hypothetical protein VHUM_02692 [Vanrija humicola]
c258066.graph_c0	2.7	13.69	17.96	0.69	0.47	0.27	6.33102e-06	3.3586	--	--	--	--	cAMP-regulated phosphoprotein/endosulfine conserved region	--	--	--	--
c301017.graph_c0	31.31	39.31	29.84	1.46	1.61	4.17	9.25258e-11	3.35844	--	Molecular Function: transferase activity, transferring acyl groups (GO:0016746);;	K00624|1.5e-173|qsu:112037879|K00624 carnitine O-acetyltransferase [EC:2.3.1.7] | (RefSeq) putative mitochondrial carnitine O-acetyltransferase	Lipid transport and metabolism	Choline/Carnitine o-acyltransferase	--	Carn_acyltransf domain-containing protein OS=Pythium insidiosum OX=114742 GN=PINS_003538 PE=3 SV=1	--	Hypothetical protein PINS_003538 [Pythium insidiosum]
c312541.graph_c0	1.79	2.42	1.13	0	0.08	0	4.11224e-05	3.35672	--	Molecular Function: GTP binding (GO:0005525);;	--	--	AIG1 family;; 50S ribosome-binding GTPase	Immune-associated nucleotide-binding protein 10 OS=Arabidopsis thaliana OX=3702 GN=IAN10 PE=3 SV=1	AIG1 family protein OS=Hondaea fermentalgiana OX=2315210 GN=FCC1311_098652 PE=4 SV=1	Function unknown	hypothetical protein CVT26_009360 [Gymnopilus dilepis]
c211953.graph_c0	1.27	1.78	0.51	0	0	0	9.27161e-05	3.34865	--	Molecular Function: molecular_function (GO:0003674);; Molecular Function: catalytic activity (GO:0003824);; Molecular Function: (S)-2-hydroxy-acid oxidase activity (GO:0003973);; Cellular Component: cellular_component (GO:0005575);; Cellular Component: extracellular region (GO:0005576);; Cellular Component: intracellular (GO:0005622);; Cellular Component: obsolete cell (GO:0005623);; Cellular Com…	K00101|3.4e-43|qsu:112029187|K00101 L-lactate dehydrogenase (cytochrome) [EC:1.1.2.3] | (RefSeq) cytochrome b2, mitochondrial-like	Energy production and conversion	FMN-dependent dehydrogenase	Peroxisomal (S)-2-hydroxy-acid oxidase GLO3 OS=Arabidopsis thaliana OX=3702 GN=GLO3 PE=2 SV=1	Mitochondrial cytochrome b2-like protein 2 (Fragment) OS=Karlodinium veneficum OX=407301 PE=2 SV=1	Energy production and conversion	probable CYB2-lactate dehydrogenase cytochrome b2 [Fusarium fujikuroi IMI 58289]
c271720.graph_c0	0.93	1.88	3.62	0.11	0.04	0.1	9.65628e-06	3.34438	--	Cellular Component: integral component of membrane (GO:0016021);;	--	--	CRT-like, chloroquine-resistance transporter-like	--	CRT-like domain-containing protein OS=Symbiodinium microadriaticum OX=2951 GN=AK812_SmicGene10673 PE=3 SV=1	--	hypothetical protein AK812_SmicGene10673 [Symbiodinium microadriaticum]
c193740.graph_c0	15.65	11.88	10.26	0.8	0	0.84	4.1981e-06	3.34044	General function prediction only	Biological Process: response to acid chemical (GO:0001101);; Biological Process: regulation of protein phosphorylation (GO:0001932);; Biological Process: positive regulation of protein phosphorylation (GO:0001934);; Molecular Function: molecular_function (GO:0003674);; Molecular Function: structural constituent of ribosome (GO:0003735);; Molecular Function: MAP-kinase scaffold activity (GO:000507…	K14753|2.2e-38|qsu:112005372|K14753 guanine nucleotide-binding protein subunit beta-2-like 1 protein | (RefSeq) guanine nucleotide-binding protein subunit beta-like protein	Signal transduction mechanisms	WD domain, G-beta repeat	Guanine nucleotide-binding protein subunit beta-like protein OS=Chlamydomonas reinhardtii OX=3055 GN=GBLP PE=2 SV=1	Guanine nucleotide-binding protein subunit beta-2-like 1 OS=Anthurium amnicola OX=1678845 GN=Gnb2l1_0 PE=4 SV=1	Signal transduction mechanisms	Guanine nucleotide-binding protein subunit beta-like protein [Termitomyces sp. J132]
c86788.graph_c1	0.94	1.01	1.43	0	0	0.06	4.17451e-05	3.33768	Lipid transport and metabolism	--	K01897|2.1e-08|gsl:Gasu_03440|K01897 long-chain acyl-CoA synthetase [EC:6.2.1.3] | (RefSeq) long-chain acyl-CoA synthetase	--	Iron-containing redox enzyme	--	Uncharacterized protein OS=Ricinus communis OX=3988 GN=RCOM_1811900 PE=4 SV=1	--	conserved hypothetical protein [Ricinus communis]
c289883.graph_c0	10.49	19.42	13.32	1.73	1.19	1.16	5.60291e-24	3.33695	Inorganic ion transport and metabolism	Molecular Function: ammonium transmembrane transporter activity (GO:0008519);; Cellular Component: integral component of membrane (GO:0016021);;	K03320|2.5e-78|qsu:112009157|K03320 ammonium transporter, Amt family | (RefSeq) ammonium transporter 1-like	Inorganic ion transport and metabolism	Ammonium Transporter Family	Ammonium transporter 2 member 3 OS=Medicago truncatula OX=3880 GN=AMT2-3 PE=2 SV=2	Ammonium transporter OS=Pythium insidiosum OX=114742 GN=PINS_006338 PE=3 SV=1	Inorganic ion transport and metabolism	hypothetical protein Poli38472_014515 [Pythium oligandrum]
c265472.graph_c0	25.07	33.89	26.96	2.35	1.73	3.76	2.46003e-21	3.33357	--	--	K00521|1.1e-12|gsl:Gasu_46800|K00521 ferric-chelate reductase [EC:1.16.1.7] | (RefSeq) ferric-chelate reductase	--	--	--	Uncharacterized protein (Fragment) OS=Pythium insidiosum OX=114742 GN=PINS_014448 PE=4 SV=1	--	Hypothetical protein PINS_014448, partial [Pythium insidiosum]
c287158.graph_c0	0.91	2.49	3.06	0.07	0.1	0.18	1.41173e-06	3.32522	Posttranslational modification, protein turnover, chaperones	Molecular Function: ATP binding (GO:0005524);; Cellular Component: nucleus (GO:0005634);; Cellular Component: multivesicular body (GO:0005771);; Biological Process: endosome organization (GO:0007032);; Biological Process: vacuole organization (GO:0007033);; Biological Process: vesicle-mediated transport (GO:0016192);;	K12196|2.8e-110|gsl:Gasu_30700|K12196 vacuolar protein-sorting-associated protein 4 | (RefSeq) AAA-type ATPase	Posttranslational modification, protein turnover, chaperones	ATPase family associated with various cellular activities (AAA);; Vps4 C terminal oligomerisation domain;; MIT (microtubule interacting and transport) domain;; AAA domain (dynein-related subfamily);; AAA domain (Cdc48 subfamily);; Holliday junction DNA helicase RuvB P-loop domain	Protein SUPPRESSOR OF K(+) TRANSPORT GROWTH DEFECT 1 OS=Arabidopsis thaliana OX=3702 GN=SKD1 PE=1 SV=1	Vesicle-fusing ATPase OS=Galdieria sulphuraria OX=130081 GN=Gasu_30700 PE=3 SV=1	Posttranslational modification, protein turnover, chaperones	Vacuolar protein sorting-associated protein 4 [Smittium culicis]
c250672.graph_c0	23.45	6.16	0.74	0	0.14	0	0.000136431	3.32443	--	--	--	--	--	--	--	--	--
c269713.graph_c0	8.54	6.35	3.15	0.48	0	0.16	1.80543e-05	3.3183	Translation, ribosomal structure and biogenesis	Molecular Function: structural constituent of ribosome (GO:0003735);; Cellular Component: ribosome (GO:0005840);; Biological Process: translation (GO:0006412);;	K02889|1.1e-49|qsu:112040513|K02889 large subunit ribosomal protein L21e | (RefSeq) 60S ribosomal protein L21-A-like	Translation, ribosomal structure and biogenesis	Ribosomal protein L21e	60S ribosomal protein L21 OS=Cyanophora paradoxa OX=2762 GN=RPL21 PE=2 SV=1	60S ribosomal protein L21-A (Fragment) OS=Anthurium amnicola OX=1678845 GN=rpl21a_0 PE=3 SV=1	Translation, ribosomal structure and biogenesis	hypothetical protein VHUM_00703 [Vanrija humicola]
c269109.graph_c0	4.12	1.03	0.34	0	0.03	0	0.000127488	3.31514	Amino acid transport and metabolism	Molecular Function: molecular_function (GO:0003674);; Molecular Function: catalytic activity (GO:0003824);; Molecular Function: glutamate dehydrogenase [NAD(P)+] activity (GO:0004353);; Molecular Function: glutamate dehydrogenase (NADP+) activity (GO:0004354);; Cellular Component: cellular_component (GO:0005575);; Cellular Component: intracellular (GO:0005622);; Cellular Component: obsolete cell …	K00262|4.4e-119|ppp:112279171|K00262 glutamate dehydrogenase (NADP+) [EC:1.4.1.4] | (RefSeq) NADP-specific glutamate dehydrogenase-like isoform X1	Amino acid transport and metabolism	Glutamate/Leucine/Phenylalanine/Valine dehydrogenase;; Glu/Leu/Phe/Val dehydrogenase, dimerisation domain	NADP-specific glutamate dehydrogenase (Fragment) OS=Chlorella sorokiniana OX=3076 PE=2 SV=1	Glutamate dehydrogenase OS=Lupinus albus OX=3870 GN=Lal_00015187 PE=3 SV=1	Amino acid transport and metabolism	hypothetical protein Lal_00015187 [Lupinus albus]
c311222.graph_c0	16.82	19.56	7.16	0	0	0	0.000113449	3.31207	--	Molecular Function: structural constituent of ribosome (GO:0003735);; Cellular Component: ribosome (GO:0005840);; Biological Process: translation (GO:0006412);;	K02923|2.1e-10|ats:109784704|K02923 large subunit ribosomal protein L38e | (RefSeq) LOC109784704; 60S ribosomal protein L38-like	Translation, ribosomal structure and biogenesis	Ribosomal L38e protein family	60S ribosomal protein L38 OS=Arabidopsis thaliana OX=3702 GN=RPL38A PE=3 SV=1	Large subunit ribosomal protein L38e OS=Fistulifera solaris OX=1519565 GN=FisN_5Hu448 PE=3 SV=1	Translation, ribosomal structure and biogenesis	hypothetical protein M231_03866 [Tremella mesenterica]
c147590.graph_c0	4.63	2.68	0.97	0	0	0.1	9.15246e-05	3.30964	Posttranslational modification, protein turnover, chaperones	Molecular Function: protein binding (GO:0005515);;	--	--	Glutathione S-transferase, N-terminal domain;; Glutathione S-transferase, N-terminal domain;; Glutathione S-transferase, C-terminal domain	--	--	--	hypothetical protein BFJ72_g472 [Fusarium proliferatum]
c154233.graph_c0	2.16	0.94	2.33	0	0	0	0.00011684	3.30758	--	--	--	--	--	--	--	--	--
c295558.graph_c0	3.23	3.9	3.48	0.25	0.32	0.43	1.24774e-17	3.30593	--	Cellular Component: cellular_component (GO:0005575);; Cellular Component: obsolete cell (GO:0005623);; Cellular Component: plasma membrane (GO:0005886);; Cellular Component: cell-cell junction (GO:0005911);; Cellular Component: plasmodesma (GO:0009506);; Cellular Component: membrane (GO:0016020);; Cellular Component: integral component of membrane (GO:0016021);; Cellular Component: cell junction …	--	--	LMBR1-like membrane protein	CASP-like protein SELMODRAFT_413556 OS=Selaginella moellendorffii OX=88036 GN=SELMODRAFT_413556 PE=3 SV=1	Uncharacterized protein OS=Albugo candida OX=65357 GN=BN9_031230 PE=3 SV=1	Function unknown	hypothetical protein Ctob_012582 [Chrysochromulina tobinii]
c72199.graph_c0	0.59	0.59	0.84	0	0.03	0	5.41479e-05	3.30505	--	Biological Process: protein glycosylation (GO:0006486);; Cellular Component: integral component of membrane (GO:0016021);; Molecular Function: transferase activity, transferring glycosyl groups (GO:0016757);;	--	--	Mannosyltransferase putative	--	Predicted protein OS=Hordeum vulgare subsp. vulgare OX=112509 PE=2 SV=1	Function unknown	hypothetical protein CEP52_009304 [Fusarium sp. AF-4]
c247258.graph_c1	1.99	1.26	3.01	0.17	0.15	0.16	1.70838e-09	3.30332	--	--	--	--	Metallo-peptidase family M12;; Metallo-peptidase family M12B Reprolysin-like;; Metallo-peptidase family M12B Reprolysin-like;; Metallo-peptidase family M12B Reprolysin-like;; Reprolysin (M12B) family zinc metalloprotease;; CUB domain;; Reprolysin family propeptide	--	--	--	hypothetical protein SARC_11747 [Sphaeroforma arctica JP610]
c279552.graph_c0	5.72	10.93	12.5	1.07	0.13	0.45	1.29641e-06	3.29704	--	Molecular Function: protein binding (GO:0005515);;	--	--	PB1 domain	--	--	--	--
c220198.graph_c0	0.63	1.65	0.66	0	0	0	0.0001304	3.29363	General function prediction only	Cellular Component: Golgi membrane (GO:0000139);; Molecular Function: molecular_function (GO:0003674);; Molecular Function: GTPase activity (GO:0003924);; Molecular Function: binding (GO:0005488);; Molecular Function: protein binding (GO:0005515);; Molecular Function: GTP binding (GO:0005525);; Cellular Component: cellular_component (GO:0005575);; Cellular Component: intracellular (GO:0005622);; …	K07874|8.1e-38|cme:CYME_CMF181C|K07874 Ras-related protein Rab-1A | (RefSeq) small GTP-binding protein of Rab family	--	Ras family;; Ras of Complex, Roc, domain of DAPkinase;; ADP-ribosylation factor family	Ras-like GTP-binding protein YPT1 OS=Phytophthora infestans OX=4787 GN=YPT1 PE=3 SV=1	Uncharacterized protein OS=Papaver somniferum OX=3469 GN=C5167_012882 PE=4 SV=1	Intracellular trafficking, secretion, and vesicular transport	ras-related protein RABD1-like isoform X2 [Papaver somniferum]
c274720.graph_c0	3.24	4.77	2.84	0.19	0.24	0.45	9.89348e-11	3.29217	--	--	--	--	--	--	Uncharacterized protein OS=Pythium insidiosum OX=114742 GN=PINS_012921 PE=4 SV=1	--	Hypothetical protein PINS_012921 [Pythium insidiosum]
c142042.graph_c0	23.53	24.13	18.01	0	0	0	0.000119809	3.28755	--	Molecular Function: structural constituent of ribosome (GO:0003735);; Cellular Component: ribosome (GO:0005840);; Biological Process: translational elongation (GO:0006414);;	K02943|1.7e-19|qsu:112022485|K02943 large subunit ribosomal protein LP2 | (RefSeq) 60S acidic ribosomal protein P2	Translation, ribosomal structure and biogenesis	60s Acidic ribosomal protein	60S acidic ribosomal protein P2B OS=Zea mays OX=4577 GN=RPP2B PE=1 SV=1	Uncharacterized protein OS=Araucaria cunninghamii OX=56994 PE=3 SV=1	Translation, ribosomal structure and biogenesis	hypothetical protein VHUM_01063 [Vanrija humicola]
c305364.graph_c0	0.24	0.2	0.22	0	0	0	0.000121615	3.28423	--	Cellular Component: integral component of membrane (GO:0016021);;	--	--	Protein of unknown function (DUF3522);; Protein of unknown function (DUF3522)	--	EGF-like domain-containing protein (Fragment) OS=Rhododendron williamsianum OX=262921 GN=C3L33_22540 PE=3 SV=1	Function unknown	hypothetical protein C3L33_22540, partial [Rhododendron williamsianum]
c228789.graph_c0	49.25	60.08	12.97	0	0	1.99	0.000125946	3.27957	--	--	--	--	--	--	--	--	uncharacterized protein FPRN_02688 [Fusarium proliferatum]
c287161.graph_c0	22.83	28.21	20.46	3.09	2.04	2.31	5.69983e-44	3.27901	Amino acid transport and metabolism	Molecular Function: transferase activity, transferring alkyl or aryl (other than methyl) groups (GO:0016765);; Biological Process: transsulfuration (GO:0019346);; Molecular Function: pyridoxal phosphate binding (GO:0030170);;	K17069|1.6e-173|ota:OT_ostta15g00830|K17069 O-acetylhomoserine/O-acetylserine sulfhydrylase [EC:2.5.1.49 2.5.1.47] | (RefSeq) Pyridoxal phosphate-dependent transferase, major region, subdomain 2	Amino acid transport and metabolism	Cys/Met metabolism PLP-dependent enzyme;; Aminotransferase class I and II;; DegT/DnrJ/EryC1/StrS aminotransferase family	Cystathionine gamma-synthase 1, chloroplastic OS=Arabidopsis thaliana OX=3702 GN=CGS1 PE=1 SV=3	O-acetylhomoserine/O-acetylserine sulfhydrylase OS=Achlya hypogyna OX=1202772 GN=ACHHYP_14447 PE=3 SV=1	Amino acid transport and metabolism	O-acetylhomoserine/O-acetylserine sulfhydrylase [Achlya hypogyna]
c227889.graph_c0	3.49	5.52	3.72	0.14	0.12	0.42	2.39836e-06	3.27599	Secondary metabolites biosynthesis, transport and catabolism	Molecular Function: catalytic activity (GO:0003824);; Biological Process: cellular aromatic compound metabolic process (GO:0006725);; Molecular Function: ferric iron binding (GO:0008199);; Cellular Component: integral component of membrane (GO:0016021);; Molecular Function: oxidoreductase activity, acting on single donors with incorporation of molecular oxygen, incorporation of two atoms of oxyge…	--	--	Dioxygenase	--	INTRADIOL_DIOXYGENAS domain-containing protein OS=Hondaea fermentalgiana OX=2315210 GN=FCC1311_000632 PE=4 SV=1	--	putative extracellular dioxygenase protein [Neofusicoccum parvum UCRNP2]
c229973.graph_c0	1.3	24.27	14.81	0	0.32	0	0.000164401	3.27438	--	--	--	--	--	--	--	--	--
c242173.graph_c0	2.51	3.26	3.24	0.2	0.17	0.19	4.44609e-07	3.26604	Translation, ribosomal structure and biogenesis	Molecular Function: structural constituent of ribosome (GO:0003735);; Cellular Component: ribosome (GO:0005840);; Biological Process: translation (GO:0006412);;	K02930|5.6e-75|csl:COCSUDRAFT_52595|K02930 large subunit ribosomal protein L4e | (RefSeq) hypothetical protein	RNA processing and modification	60S ribosomal protein L4 C-terminal domain;; Ribosomal protein L4/L1 family	60S ribosomal protein L4 OS=Prunus armeniaca OX=36596 GN=RPL4 PE=2 SV=1	Predicted protein OS=Hordeum vulgare subsp. vulgare OX=112509 PE=2 SV=1	Translation, ribosomal structure and biogenesis	hypothetical protein VHUM_01525 [Vanrija humicola]
c257591.graph_c0	2.27	8.12	8.92	0.28	0.35	0.28	8.73529e-06	3.26123	--	Biological Process: inactivation of MAPK activity (GO:0000188);; Biological Process: response to reactive oxygen species (GO:0000302);; Biological Process: response to acid chemical (GO:0001101);; Biological Process: regulation of protein phosphorylation (GO:0001932);; Biological Process: negative regulation of protein phosphorylation (GO:0001933);; Biological Process: regulation of immune system…	K14165|5.0e-13|vcn:VOLCADRAFT_46734|K14165 atypical dual specificity phosphatase [EC:3.1.3.16 3.1.3.48] | (RefSeq) hypothetical protein	Defense mechanisms	Dual specificity phosphatase, catalytic domain	Dual specificity protein phosphatase 1 OS=Arabidopsis thaliana OX=3702 GN=DSPTP1 PE=1 SV=1	Dual specificity protein phosphatase 1 OS=Apostasia shenzhenica OX=1088818 GN=DSPTP1 PE=3 SV=1	Defense mechanisms	Dual specificity phosphatase [Thalictrum thalictroides]
c146232.graph_c0	13.75	7.1	7.82	0.71	0	0	6.23628e-05	3.26023	Translation, ribosomal structure and biogenesis	Molecular Function: structural constituent of ribosome (GO:0003735);; Cellular Component: ribosome (GO:0005840);; Biological Process: translation (GO:0006412);;	K02915|3.2e-32|qsu:112002461|K02915 large subunit ribosomal protein L34e | (RefSeq) 60S ribosomal protein L34-A-like	Translation, ribosomal structure and biogenesis	Ribosomal protein L34e	60S ribosomal protein L34 OS=Nicotiana tabacum OX=4097 GN=RPL34 PE=2 SV=1	60S ribosomal protein L34-B OS=Anthurium amnicola OX=1678845 GN=RPL34B_1 PE=3 SV=1	Translation, ribosomal structure and biogenesis	hypothetical protein VHUM_01832 [Vanrija humicola]
c175442.graph_c0	1.35	0.56	1.98	0	0.07	0.04	5.14067e-05	3.25668	Translation, ribosomal structure and biogenesis	Molecular Function: translation release factor activity (GO:0003747);;	K03265|1.3e-37|egu:105057682|K03265 peptide chain release factor subunit 1 | (RefSeq) eukaryotic peptide chain release factor subunit 1-3-like	Translation, ribosomal structure and biogenesis	eRF1 domain 2;; eRF1 domain 3;; Actinobacteria/chloroflexi VLRF1 release factor	Eukaryotic peptide chain release factor subunit 1-3 OS=Arabidopsis thaliana OX=3702 GN=ERF1-3 PE=1 SV=1	Eukaryotic peptide chain release factor subunit 1 OS=Blastocystis sp. subtype 1 (strain ATCC 50177 / NandII) OX=478820 GN=AV274_3180 PE=3 SV=1	Translation, ribosomal structure and biogenesis	eukaryotic release factor 1 [Blastocystis sp. ATCC 50177/Nand II]
c249447.graph_c0	1.07	2.18	1.2	0.1	0.06	0.13	3.53669e-07	3.25502	--	Molecular Function: zinc ion binding (GO:0008270);;	--	--	Zinc finger, ZZ type	--	Uncharacterized protein OS=Globisporangium ultimum (strain ATCC 200006 / CBS 805.95 / DAOM BR144) OX=431595 PE=4 SV=1	--	hypothetical protein THRCLA_07857 [Thraustotheca clavata]
c287103.graph_c0	0.62	1.44	1.42	0	0	0	0.000160013	3.25416	--	--	--	--	--	--	Uncharacterized protein (Fragment) OS=Rhododendron williamsianum OX=262921 GN=C3L33_00076 PE=4 SV=1	--	hypothetical protein C3L33_00076, partial [Rhododendron williamsianum]
c291419.graph_c0	62.12	79.05	56.93	7.75	6.49	7.33	7.2751e-89	3.25375	Carbohydrate transport and metabolism	Cellular Component: phosphopyruvate hydratase complex (GO:0000015);; Molecular Function: magnesium ion binding (GO:0000287);; Molecular Function: phosphopyruvate hydratase activity (GO:0004634);; Biological Process: glycolytic process (GO:0006096);;	K01689|8.2e-179|osa:4348176|K01689 enolase [EC:4.2.1.11] | (RefSeq) enolase	Carbohydrate transport and metabolism	Enolase, C-terminal TIM barrel domain;; Enolase, N-terminal domain;; Enolase C-terminal domain-like;; Methylaspartate ammonia-lyase C-terminus	Enolase OS=Oryza sativa subsp. japonica OX=39947 GN=ENO1 PE=1 SV=2	Phosphopyruvate hydratase OS=Globisporangium ultimum (strain ATCC 200006 / CBS 805.95 / DAOM BR144) OX=431595 PE=3 SV=1	Carbohydrate transport and metabolism	hypothetical protein Poli38472_006186 [Pythium oligandrum]
c267252.graph_c0	2.8	6.05	5.44	0.2	0	0.2	4.55966e-05	3.25221	--	--	--	--	--	--	--	--	--
c294128.graph_c0	3.04	3.79	5.92	0.4	0.44	0.37	2.16014e-15	3.25094	--	Molecular Function: GTPase activity (GO:0003924);; Molecular Function: GTP binding (GO:0005525);;	K17065|1.7e-183|gsl:Gasu_23230|K17065 dynamin 1-like protein [EC:3.6.5.5] | (RefSeq) dynamin GTPase	--	Dynamin central region;; Dynamin family;; Dynamin GTPase effector domain	Dynamin-related protein 3A OS=Arabidopsis thaliana OX=3702 GN=DRP3A PE=1 SV=2	Uncharacterized protein OS=Phytophthora sojae (strain P6497) OX=1094619 GN=PHYSODRAFT_560655 PE=3 SV=1	Intracellular trafficking, secretion, and vesicular transport	hypothetical protein PHYSODRAFT_560655 [Phytophthora sojae]
c190386.graph_c0	1.93	2.72	2.16	0.14	0.18	0.13	2.3403e-07	3.24873	Nucleotide transport and metabolism	Molecular Function: adenylate kinase activity (GO:0004017);; Molecular Function: ATP binding (GO:0005524);;	K00939|1.8e-91|qsu:112010148|K00939 adenylate kinase [EC:2.7.4.3] | (RefSeq) adenylate kinase-like	Nucleotide transport and metabolism	Adenylate kinase;; AAA domain;; Adenylate kinase, active site lid	Adenylate kinase 4 OS=Oryza sativa subsp. japonica OX=39947 GN=ADK-B PE=2 SV=1	ATP:AMP phosphotransferase OS=Carpinus fangiana OX=176857 GN=FH972_022164 PE=3 SV=1	Nucleotide transport and metabolism	hypothetical protein VHUM_01460 [Vanrija humicola]
c271543.graph_c0	2.33	2.8	1.95	0.2	0	0.1	1.71945e-05	3.24307	--	--	--	--	--	--	--	--	--
c312759.graph_c0	1.27	0.97	0.9	0	0.05	0.05	3.63432e-05	3.24168	--	Molecular Function: magnesium ion binding (GO:0000287);; Molecular Function: hexaprenyldihydroxybenzoate methyltransferase activity (GO:0004395);; Biological Process: ubiquinone biosynthetic process (GO:0006744);; Molecular Function: 2-polyprenyl-6-methoxy-1,4-benzoquinone methyltransferase activity (GO:0008425);; Molecular Function: 3-demethylubiquinone-9 3-O-methyltransferase activity (GO:00086…	K05824|3.2e-103|qsu:111991115|K05824 homoisocitrate dehydrogenase [EC:1.1.1.87] | (RefSeq) homoisocitrate dehydrogenase, mitochondrial-like	Amino acid transport and metabolism	Isocitrate/isopropylmalate dehydrogenase	Isocitrate dehydrogenase [NAD] catalytic subunit 5, mitochondrial OS=Arabidopsis thaliana OX=3702 GN=IDH5 PE=1 SV=1	Ubiquinone biosynthesis O-methyltransferase, mitochondrial OS=Carpinus fangiana OX=176857 GN=COQ3 PE=3 SV=1	Amino acid transport and metabolism	hypothetical protein VHUM_00457 [Vanrija humicola]
c193723.graph_c0	0.58	0.69	0.86	0	0	0	0.000166275	3.23733	Signal transduction mechanisms	Molecular Function: acid phosphatase activity (GO:0003993);; Molecular Function: hydrolase activity (GO:0016787);; Molecular Function: metal ion binding (GO:0046872);;	K22390|1.7e-107|qsu:111984405|K22390 acid phosphatase type 7 | (RefSeq) acid phosphatase-like	Carbohydrate transport and metabolism	Calcineurin-like phosphoesterase;; Iron/zinc purple acid phosphatase-like protein C	Purple acid phosphatase 15 OS=Arabidopsis thaliana OX=3702 GN=PAP15 PE=1 SV=1	Purple acid phosphatase OS=Plasmopara halstedii OX=4781 PE=3 SV=1	Carbohydrate transport and metabolism	hypothetical protein V492_04423 [Pseudogymnoascus sp. VKM F-4246]
c254825.graph_c0	1.31	0.33	1.09	0.03	0	0.03	9.47337e-05	3.23043	Amino acid transport and metabolism	Molecular Function: catalytic activity (GO:0003824);; Biological Process: polyamine biosynthetic process (GO:0006596);;	K01581|9.1e-107|cre:CHLREDRAFT_206062|K01581 ornithine decarboxylase [EC:4.1.1.17] | (RefSeq) ODC2; ornithine decarboxylase 2	Amino acid transport and metabolism	Pyridoxal-dependent decarboxylase, pyridoxal binding domain;; Pyridoxal-dependent decarboxylase, C-terminal sheet domain	Ornithine decarboxylase OS=Solanum lycopersicum OX=4081 GN=ODC PE=2 SV=2	Uncharacterized protein OS=Tetradesmus obliquus OX=3088 GN=BQ4739_LOCUS13993 PE=3 SV=1	Amino acid transport and metabolism	ornithine decarboxylase [Chrysochromulina tobinii]
c311484.graph_c0	2.63	1.06	2.43	0.05	0.21	0.05	1.09208e-05	3.23026	--	--	--	--	--	--	--	--	--
c286251.graph_c0	2.86	3.63	2.14	0.35	0.18	0.24	1.09232e-11	3.22975	--	Biological Process: protein glycosylation (GO:0006486);; Cellular Component: integral component of membrane (GO:0016021);; Molecular Function: transferase activity, transferring glycosyl groups (GO:0016757);;	K05535|3.6e-20|bpg:Bathy01g02960|K05535 alpha 1,2-mannosyltransferase [EC:2.4.1.-] | (RefSeq) hypothetical protein	--	Mannosyltransferase putative	--	Uncharacterized protein OS=Pythium insidiosum OX=114742 GN=PINS_009478 PE=3 SV=1	Function unknown	Hypothetical protein PINS_009478 [Pythium insidiosum]
c297335.graph_c0	2.47	3.69	2.51	0.2	0.39	0.2	9.21066e-13	3.22676	--	Molecular Function: methyltransferase activity (GO:0008168);; Biological Process: methylation (GO:0032259);;	--	--	--	--	Phosphoethanolamine N-methyltransferase, putative OS=Pythium insidiosum OX=114742 GN=PINS_011117 PE=4 SV=1	--	hypothetical protein Poli38472_013976 [Pythium oligandrum]
c225925.graph_c0	2.61	1.67	4.4	0	0	0	0.000207032	3.21882	--	--	--	--	--	--	--	--	--
c193723.graph_c1	1.39	1.12	0.73	0	0	0	0.000195322	3.21591	--	Biological Process: reproduction (GO:0000003);; Molecular Function: molecular_function (GO:0003674);; Molecular Function: catalytic activity (GO:0003824);; Molecular Function: acid phosphatase activity (GO:0003993);; Biological Process: phosphorus metabolic process (GO:0006793);; Biological Process: phosphate-containing compound metabolic process (GO:0006796);; Biological Process: multicellular o…	K22390|7.4e-95|qsu:111984405|K22390 acid phosphatase type 7 | (RefSeq) acid phosphatase-like	--	Purple acid Phosphatase, N-terminal domain	--	Purple acid phosphatase OS=Pythium brassicum OX=1485010 GN=PybrP1_001879 PE=3 SV=1	Carbohydrate transport and metabolism	uncharacterized protein THITE_2117994 [Thermothielavioides terrestris NRRL 8126]
c308162.graph_c0	13.39	16.46	11.97	1.67	1.33	1.71	4.6251e-80	3.21384	Lipid transport and metabolism	Molecular Function: acetyl-CoA carboxylase activity (GO:0003989);; Molecular Function: ATP binding (GO:0005524);; Biological Process: fatty acid biosynthetic process (GO:0006633);; Molecular Function: metal ion binding (GO:0046872);;	K11262|0.0e+00|pxb:103959036|K11262 acetyl-CoA carboxylase / biotin carboxylase 1 [EC:6.4.1.2 6.3.4.14 2.1.3.15] | (RefSeq) acetyl-CoA carboxylase 1-like	Lipid transport and metabolism	Acetyl-CoA carboxylase, central region;; Carboxyl transferase domain;; Carbamoyl-phosphate synthase L chain, ATP binding domain;; Biotin carboxylase, N-terminal domain;; Biotin carboxylase C-terminal domain;; Biotin-requiring enzyme	Acetyl-CoA carboxylase 1 OS=Arabidopsis thaliana OX=3702 GN=ACC1 PE=1 SV=1	Acetyl-CoA carboxylase OS=Pythium brassicum OX=1485010 GN=PybrP1_008196 PE=4 SV=1	Lipid transport and metabolism	hypothetical protein Poli38472_011095 [Pythium oligandrum]
c261271.graph_c1	3.82	0.87	0.54	0	0	0	0.000253092	3.21186	--	--	--	--	--	--	--	--	--
c191494.graph_c0	20.02	16.41	19.61	1.03	0	0	0.000101159	3.21108	--	Molecular Function: structural constituent of ribosome (GO:0003735);; Cellular Component: ribosome (GO:0005840);; Biological Process: translation (GO:0006412);;	K02934|5.8e-10|dcr:108219479|K02934 large subunit ribosomal protein L6e | (RefSeq) 60S ribosomal protein L6-3-like	Translation, ribosomal structure and biogenesis	--	60S ribosomal protein L6-2 OS=Arabidopsis thaliana OX=3702 GN=RPL6B PE=2 SV=1	60S ribosomal protein L6 (Fragment) OS=Anthurium amnicola OX=1678845 GN=Rpl6_0 PE=3 SV=1	Translation, ribosomal structure and biogenesis	hypothetical protein VHUM_01304 [Vanrija humicola]
c271970.graph_c0	12.37	8.25	18.48	1.28	0.67	0	1.63171e-05	3.20669	--	--	--	--	--	--	--	--	--
c273902.graph_c0	81.88	101.96	74.29	10.17	8.52	10.51	3.40774e-96	3.2061	Energy production and conversion	Molecular Function: malate synthase activity (GO:0004474);; Biological Process: glyoxylate cycle (GO:0006097);; Biological Process: tricarboxylic acid cycle (GO:0006099);;	K01638|2.0e-174|vcn:VOLCADRAFT_109454|K01638 malate synthase [EC:2.3.3.9] | (RefSeq) hypothetical protein	Energy production and conversion	Malate synthase	Malate synthase, glyoxysomal OS=Brassica napus OX=3708 PE=2 SV=1	Malate synthase OS=Globisporangium ultimum (strain ATCC 200006 / CBS 805.95 / DAOM BR144) OX=431595 PE=3 SV=1	Coenzyme transport and metabolism	hypothetical protein Poli38472_013891 [Pythium oligandrum]
c286340.graph_c0	11.29	13.9	9.54	1.44	0.78	1.39	2.90126e-22	3.20438	Secondary metabolites biosynthesis, transport and catabolism	Molecular Function: oxidoreductase activity (GO:0016491);; Molecular Function: metal ion binding (GO:0046872);;	K06892|6.6e-33|hbr:110653328|K06892 feruloyl-CoA 6-hydroxylase [EC:1.14.11.61] | (RefSeq) feruloyl CoA ortho-hydroxylase 1-like	--	non-haem dioxygenase in morphine synthesis N-terminal;; 2OG-Fe(II) oxygenase superfamily	Probable 2-oxoglutarate-dependent dioxygenase At3g111800 OS=Arabidopsis thaliana OX=3702 GN=At3g11180 PE=2 SV=1	Fe2OG dioxygenase domain-containing protein OS=Pythium insidiosum OX=114742 GN=PINS_002026 PE=3 SV=1	Secondary metabolites biosynthesis, transport and catabolism	hypothetical protein Poli38472_000167 [Pythium oligandrum]
c295584.graph_c0	4.94	6.72	5.02	0.75	0.39	0.58	3.68196e-20	3.20393	Amino acid transport and metabolism	Molecular Function: chorismate mutase activity (GO:0004106);; Molecular Function: prephenate dehydratase activity (GO:0004664);; Biological Process: L-phenylalanine biosynthetic process (GO:0009094);; Biological Process: chorismate metabolic process (GO:0046417);;	K01850|1.1e-65|cme:CYME_CMQ210C|K01850 chorismate mutase [EC:5.4.99.5] | (RefSeq) chorismate mutase	Amino acid transport and metabolism	Prephenate dehydratase	Chorismate mutase 3, chloroplastic OS=Arabidopsis thaliana OX=3702 GN=CM3 PE=1 SV=1	Chorismate mutase OS=Pythium insidiosum OX=114742 GN=PINS_000166 PE=4 SV=1	Amino acid transport and metabolism	chorismate mutase [Pythium insidiosum]
c209636.graph_c0	5.42	9.21	9.99	0	0	0	0.000216883	3.19792	--	--	--	--	YMGG-like Gly-zipper;; Glycine zipper 2TM domain	--	--	--	--
c224562.graph_c0	2.91	1.59	1.85	0.09	0.15	0	3.86204e-05	3.19778	General function prediction only	--	--	--	Vault protein inter-alpha-trypsin domain;; Vault protein inter-alpha-trypsin domain	--	Uncharacterized protein OS=Klebsormidium nitens OX=105231 GN=KFL_003200020 PE=4 SV=1	Function unknown	von Willebrand domain-containing protein [Capsaspora owczarzaki ATCC 30864]
c275802.graph_c0	39.42	56.92	38.68	5.3	4.64	5.07	2.10412e-52	3.19446	Energy production and conversion	Molecular Function: ATP binding (GO:0005524);; Biological Process: carbohydrate metabolic process (GO:0005975);; Biological Process: malate metabolic process (GO:0006108);; Cellular Component: integral component of membrane (GO:0016021);; Molecular Function: phosphatidylinositol phosphate kinase activity (GO:0016307);; Molecular Function: malate dehydrogenase activity (GO:0016615);; Molecular Fun…	K00025|3.3e-90|pda:103718268|K00025 malate dehydrogenase [EC:1.1.1.37] | (RefSeq) malate dehydrogenase-like	Energy production and conversion	lactate/malate dehydrogenase, NAD binding domain;; lactate/malate dehydrogenase, alpha/beta C-terminal domain	Malate dehydrogenase, cytoplasmic OS=Oryza sativa subsp. japonica OX=39947 GN=Os10g0478200 PE=1 SV=3	Phosphatidylinositol-4-phosphate 5 kinase-like protein OS=Pythium insidiosum OX=114742 GN=PINS_004508 PE=3 SV=1	Energy production and conversion	phosphatidylinositol-4-phosphate 5 kinase-like protein [Pythium insidiosum]
c274186.graph_c0	47.59	62.78	44.95	5.85	4.79	6.69	2.37265e-54	3.19174	Inorganic ion transport and metabolism	Molecular Function: DNA-binding transcription factor activity (GO:0003700);; Cellular Component: nucleus (GO:0005634);; Biological Process: thiamine biosynthetic process (GO:0009228);; Cellular Component: host cell nucleus (GO:0042025);; Molecular Function: sequence-specific DNA binding (GO:0043565);;	K18278|1.7e-80|qsu:112031400|K18278 pyrimidine precursor biosynthesis enzyme | (RefSeq) 4-amino-5-hydroxymethyl-2-methylpyrimidine phosphate synthase-like	--	NMT1/THI5 like	--	Thiamine pyrimidine synthase OS=Pythium insidiosum OX=114742 GN=PINS_001874 PE=3 SV=1	Inorganic ion transport and metabolism	Hypothetical protein PINS_001874 [Pythium insidiosum]
c257459.graph_c0	1.45	1.64	1.5	0	0.04	0.2	1.57893e-05	3.18028	--	Molecular Function: protein binding (GO:0005515);;	--	--	PB1 domain	--	--	--	--
c268556.graph_c0	1.05	2.98	1.16	0.11	0.18	0.09	4.47269e-07	3.1796	--	Cellular Component: integral component of membrane (GO:0016021);;	K06199|6.3e-13|qsu:112021622|K06199 fluoride exporter | (RefSeq) fluoride export protein 1-like	--	CrcB-like protein, Camphor Resistance (CrcB)	--	Fluoride export protein 1 OS=Hondaea fermentalgiana OX=2315210 GN=FCC1311_111302 PE=3 SV=1	Cell cycle control, cell division, chromosome partitioning	hypothetical protein CcCBS67573_g02546 [Chytriomyces confervae]
c145739.graph_c1	25.9	16.94	28.32	1.69	1.85	1.23	3.72391e-07	3.17556	Translation, ribosomal structure and biogenesis	Molecular Function: structural constituent of ribosome (GO:0003735);; Cellular Component: ribosome (GO:0005840);; Biological Process: translation (GO:0006412);;	K02938|1.3e-40|qsu:112001320|K02938 large subunit ribosomal protein L8e | (RefSeq) 60S ribosomal protein L2-like	Translation, ribosomal structure and biogenesis	Ribosomal Proteins L2, RNA binding domain	60S ribosomal protein L8 OS=Solanum lycopersicum OX=4081 GN=RPL8 PE=2 SV=1	Predicted protein OS=Hordeum vulgare subsp. vulgare OX=112509 PE=2 SV=1	Translation, ribosomal structure and biogenesis	60S ribosomal protein L2A [Apiotrichum porosum]
c259873.graph_c0	0.3	0.89	0.87	0.03	0	0.03	0.000114042	3.17318	Signal transduction mechanisms	Molecular Function: molecular_function (GO:0003674);; Molecular Function: catalytic activity (GO:0003824);; Molecular Function: transporter activity (GO:0005215);; Molecular Function: ATP binding (GO:0005524);; Cellular Component: cellular_component (GO:0005575);; Cellular Component: obsolete cell (GO:0005623);; Cellular Component: plasma membrane (GO:0005886);; Cellular Component: cell-cell junc…	K21396|5.9e-54|gsl:Gasu_36200|K21396 ATP-binding cassette, subfamily G (WHITE), eye pigment precursor transporter | (RefSeq) ABC transporter, ATP-binding protein	Secondary metabolites biosynthesis, transport and catabolism	ABC transporter;; ABC-2 type transporter	ABC transporter G family member 28 OS=Arabidopsis thaliana OX=3702 GN=ABCG28 PE=3 SV=1	ATP-binding cassette transporter, subfamily G, member 1, group WBC protein PpABCG1 (Fragment) OS=Physcomitrella patens subsp. patens OX=3218 GN=ppabcg1 PE=4 SV=1	Secondary metabolites biosynthesis, transport and catabolism	ABC transporter [Capsaspora owczarzaki ATCC 30864]
c265754.graph_c1	8.09	8.48	7.45	0.68	0.58	1.18	3.97176e-16	3.1678	Cell wall/membrane/envelope biogenesis	--	--	General function prediction only	NAD(P)H-binding;; 3-beta hydroxysteroid dehydrogenase/isomerase family;; NAD dependent epimerase/dehydratase family;; NmrA-like family	Uncharacterized protein At1g32220, chloroplastic OS=Arabidopsis thaliana OX=3702 GN=At1g32220 PE=1 SV=1	NAD(P)-bd_dom domain-containing protein OS=Pythium brassicum OX=1485010 GN=PybrP1_005776 PE=4 SV=1	--	hypothetical protein Poli38472_009000 [Pythium oligandrum]
c299785.graph_c0	0.57	1.6	1.82	0.11	0.1	0.07	1.93939e-06	3.1601	Posttranslational modification, protein turnover, chaperones	Molecular Function: zinc ion binding (GO:0008270);; Molecular Function: transferase activity (GO:0016740);; Molecular Function: NAD-dependent histone deacetylase activity (GO:0017136);; Molecular Function: NAD+ binding (GO:0070403);;	K11412|9.6e-70|ota:OT_ostta09g02160|K11412 NAD+-dependent protein deacetylase sirtuin 2 [EC:2.3.1.286] | (RefSeq) NAD-dependent deacetylase sirtuin-2, sirtuin family, class I	--	Sir2 family;; Ankyrin repeats (3 copies);; Ankyrin repeats (many copies);; Ankyrin repeat;; Ankyrin repeat;; Ankyrin repeats (many copies)	NAD-dependent protein deacylase OS=Physcomitrium patens OX=3218 GN=SRT1505 PE=3 SV=1	NAD-dependent protein deacetylase OS=Blastocystis hominis OX=12968 GN=GSBLH_T00000340001 PE=3 SV=1	--	uncharacterized protein [Blastocystis hominis]
c145313.graph_c0	1.31	4.57	11.76	0.29	0.16	0	0.000185031	3.15573	--	--	--	--	--	--	--	--	--
c257320.graph_c0	1.31	2.98	2.78	0.12	0.21	0.12	3.01288e-06	3.15549	Signal transduction mechanisms	Biological Process: inactivation of MAPK activity (GO:0000188);; Biological Process: regulation of protein phosphorylation (GO:0001932);; Biological Process: negative regulation of protein phosphorylation (GO:0001933);; Molecular Function: molecular_function (GO:0003674);; Molecular Function: catalytic activity (GO:0003824);; Molecular Function: phosphoprotein phosphatase activity (GO:0004721);; …	K19806|9.3e-25|ccp:CHC_T00003091001|K19806 tyrosine-protein phosphatase 2/3 [EC:3.1.3.48] | (RefSeq) hypothetical protein	Signal transduction mechanisms	Protein-tyrosine phosphatase;; Dual specificity phosphatase, catalytic domain;; Tyrosine phosphatase family	Protein-tyrosine-phosphatase PTP1 OS=Arabidopsis thaliana OX=3702 GN=PTP1 PE=1 SV=1	Uncharacterized protein OS=Physcomitrella patens subsp. patens OX=3218 GN=PHYPA_003897 PE=4 SV=1	Signal transduction mechanisms	receptor-linked protein tyrosine phosphatase [Capsaspora owczarzaki ATCC 30864]
c226895.graph_c0	0.76	0.63	0.45	0	0	0	0.000282986	3.15431	--	--	--	--	C2 domain	--	--	--	--
c85872.graph_c0	10.61	5.56	9.2	0.55	0.46	0.9	3.38545e-07	3.15243	--	Molecular Function: structural constituent of ribosome (GO:0003735);; Cellular Component: ribosome (GO:0005840);; Biological Process: translation (GO:0006412);;	K02882|1.7e-65|qsu:111990093|K02882 large subunit ribosomal protein L18Ae | (RefSeq) 60S ribosomal protein L20-A-like	Translation, ribosomal structure and biogenesis	Ribosomal proteins 50S-L18Ae/60S-L20/60S-L18A	60S ribosomal protein L18a-2 OS=Arabidopsis thaliana OX=3702 GN=RPL18AB PE=1 SV=2	Predicted protein (Fragment) OS=Hordeum vulgare subsp. vulgare OX=112509 PE=2 SV=1	Translation, ribosomal structure and biogenesis	hypothetical protein VHUM_01521 [Vanrija humicola]
c243355.graph_c0	1.95	10.97	2.81	0	0	0.25	0.000266352	3.14673	--	--	--	--	--	--	--	--	uncharacterized protein FOYG_14655 [Fusarium oxysporum NRRL 32931]
c307533.graph_c0	11.86	14.49	9.28	1.56	1.01	1.5	4.38018e-34	3.13925	Inorganic ion transport and metabolism	Molecular Function: oxidoreductase activity (GO:0016491);;	K00380|1.0e-123|qsu:112028863|K00380 sulfite reductase (NADPH) flavoprotein alpha-component [EC:1.8.1.2] | (RefSeq) sulfite reductase [NADPH] flavoprotein component-like	Energy production and conversion	FAD binding domain;; Pyruvate flavodoxin/ferredoxin oxidoreductase, thiamine diP-bdg;; Oxidoreductase NAD-binding domain	Pyruvate dehydrogenase [NADP(+)], mitochondrial OS=Euglena gracilis OX=3039 GN=PNO PE=1 SV=1	FAD-binding FR-type domain-containing protein OS=Globisporangium ultimum (strain ATCC 200006 / CBS 805.95 / DAOM BR144) OX=431595 PE=4 SV=1	Energy production and conversion	hypothetical protein Poli38472_009415 [Pythium oligandrum]
c245533.graph_c0	3.09	2.3	3.29	0.16	0	0.16	8.62015e-05	3.13584	--	--	--	--	--	--	--	--	--
c185035.graph_c0	2.34	1.6	1.89	0.22	0	0.07	3.78634e-05	3.13491	--	Molecular Function: ATP transmembrane transporter activity (GO:0005347);; Cellular Component: mitochondrial inner membrane (GO:0005743);; Cellular Component: integral component of membrane (GO:0016021);;	K15110|6.1e-84|qsu:112009170|K15110 solute carrier family 25 (mitochondrial 2-oxodicarboxylate transporter), member 21 | (RefSeq) mitochondrial 2-oxodicarboxylate carrier 2-like	Energy production and conversion	Mitochondrial carrier protein	Mitochondrial succinate-fumarate transporter 1 OS=Arabidopsis thaliana OX=3702 GN=SFC1 PE=2 SV=1	Mitochondrial 2-oxodicarboxylate carrier 2 OS=Anthurium amnicola OX=1678845 GN=ODC2_1 PE=3 SV=1	Energy production and conversion	hypothetical protein VHUM_04153 [Vanrija humicola]
c311155.graph_c0	5.57	4.9	6.59	0.54	0.45	0	9.2164e-06	3.13167	--	--	--	--	Translationally controlled tumour protein	Translationally-controlled tumor protein homolog OS=Oryza sativa subsp. japonica OX=39947 GN=TCTP PE=1 SV=1	Translationally-controlled tumor (Fragment) OS=Anthurium amnicola OX=1678845 GN=CNM01460_2 PE=3 SV=1	--	hypothetical protein VHUM_01652 [Vanrija humicola]
c274411.graph_c0	0.64	0.4	0.84	0.02	0.06	0	5.80428e-05	3.13008	Transcription	Biological Process: mitotic sister chromatid segregation (GO:0000070);; Molecular Function: 3'-5'-exoribonuclease activity (GO:0000175);; Cellular Component: exosome (RNase complex) (GO:0000178);; Biological Process: mitotic cell cycle (GO:0000278);; Biological Process: nuclear division (GO:0000280);; Molecular Function: magnesium ion binding (GO:0000287);; Biological Process: nuclear-transcribed…	K18758|1.5e-107|smo:SELMODRAFT_445437|K18758 DIS3-like exonuclease 2 [EC:3.1.13.-] | (RefSeq) hypothetical protein	Translation, ribosomal structure and biogenesis	RNB domain;; Dis3-like cold-shock domain 2 (CSD2);; Cold shock domain;; Rrp44-like cold shock domain	DIS3-like exonuclease 2 OS=Arabidopsis thaliana OX=3702 GN=SOV PE=1 SV=1	DIS3-like exonuclease 2 OS=Marchantia polymorpha subsp. ruderalis OX=1480154 GN=AXG93_1921s1150 PE=3 SV=1	Translation, ribosomal structure and biogenesis	hypothetical protein PhCBS80983_g05359 [Powellomyces hirtus]
c72668.graph_c0	0.67	0.78	0.32	0	0	0.03	0.000216581	3.12931	Posttranslational modification, protein turnover, chaperones	Molecular Function: ATP binding (GO:0005524);; Cellular Component: cellular_component (GO:0005575);; Cellular Component: intracellular (GO:0005622);; Cellular Component: obsolete cell (GO:0005623);; Cellular Component: cytoplasm (GO:0005737);; Cellular Component: vacuole (GO:0005773);; Cellular Component: Golgi apparatus (GO:0005794);; Cellular Component: plasma membrane (GO:0005886);; Cellular C…	K06027|4.8e-76|mis:MICPUN_106780|K06027 vesicle-fusing ATPase [EC:3.6.4.6] | (RefSeq) predicted protein	Posttranslational modification, protein turnover, chaperones	ATPase family associated with various cellular activities (AAA);; AAA domain;; AAA domain;; AAA domain (Cdc48 subfamily);; AAA+ lid domain;; AAA domain;; AAA domain (dynein-related subfamily);; RNA helicase;; Holliday junction DNA helicase RuvB P-loop domain	Vesicle-fusing ATPase OS=Arabidopsis thaliana OX=3702 GN=NSF PE=2 SV=2	Vesicle-fusing ATPase OS=Micromonas commoda (strain RCC299 / NOUM17 / CCMP2709) OX=296587 GN=MICPUN_106780 PE=3 SV=1	Posttranslational modification, protein turnover, chaperones	predicted protein [Micromonas commoda]
c263412.graph_c0	5.22	15.41	3.7	0.62	0.04	0.6	4.37041e-05	3.1292	--	--	--	--	--	--	--	--	hypothetical protein FOXG_13396 [Fusarium oxysporum f. sp. lycopersici 4287]
c146803.graph_c0	0.75	1.13	2.34	0	0	0	0.000367495	3.1249	--	--	--	--	--	--	--	--	--
c268682.graph_c0	1.73	2.46	2.29	0.17	0.07	0.3	9.16587e-08	3.12328	Secondary metabolites biosynthesis, transport and catabolism	Molecular Function: iron ion binding (GO:0005506);; Biological Process: carnitine biosynthetic process (GO:0045329);; Molecular Function: trimethyllysine dioxygenase activity (GO:0050353);;	--	Lipid transport and metabolism	Taurine catabolism dioxygenase TauD, TfdA family;; Gamma-butyrobetaine hydroxylase-like, N-terminal	--	Epsilon-trimethyllysine 2-oxoglutarate dioxygenase OS=Pythium insidiosum OX=114742 GN=PINS_003672 PE=3 SV=1	--	trimethyllysine dioxygenase [Pythium insidiosum]
c265179.graph_c0	1.5	1.85	3.32	0.19	0	0	0.00017665	3.12057	Cell wall/membrane/envelope biogenesis	Molecular Function: molecular_function (GO:0003674);; Molecular Function: catalytic activity (GO:0003824);; Molecular Function: protein kinase activity (GO:0004672);; Molecular Function: protein serine/threonine kinase activity (GO:0004674);; Molecular Function: ATP binding (GO:0005524);; Cellular Component: cellular_component (GO:0005575);; Cellular Component: intracellular (GO:0005622);; Cellul…	K07198|1.2e-24|psom:113322078|K07198 5'-AMP-activated protein kinase, catalytic alpha subunit [EC:2.7.11.11] | (RefSeq) CBL-interacting protein kinase 2-like	Signal transduction mechanisms	Protein kinase domain;; Protein tyrosine and serine/threonine kinase	CBL-interacting serine/threonine-protein kinase 12 OS=Arabidopsis thaliana OX=3702 GN=CIPK12 PE=1 SV=1	Non-specific serine/threonine protein kinase OS=Amborella trichopoda OX=13333 GN=AMTR_s00065p00195610 PE=3 SV=1	Signal transduction mechanisms	CBL-interacting serine/threonine-protein kinase 17 isoform X1 [Punica granatum]
c154782.graph_c0	1.59	1.78	1.48	0	0	0	0.000341549	3.11898	--	--	--	--	Cerato-platanin	--	--	--	eliciting plant response-like protein [Trichoderma atroviride]
c286843.graph_c0	0.9	1.19	2.25	0.11	0.09	0.1	4.08898e-06	3.11316	Transcription	--	--	--	Zinc finger, C3HC4 type (RING finger);; RING-type zinc-finger;; zinc finger of C3HC4-type, RING;; zinc-RING finger domain	--	--	--	--
c263881.graph_c0	2.98	2.11	1.82	0.15	0	0	0.000237626	3.09856	--	Molecular Function: structural constituent of ribosome (GO:0003735);; Cellular Component: ribosome (GO:0005840);; Biological Process: translation (GO:0006412);;	K02883|3.2e-57|ppp:112279155|K02883 large subunit ribosomal protein L18e | (RefSeq) 60S ribosomal protein L18-2-like	Translation, ribosomal structure and biogenesis	Ribosomal protein 60S L18 and 50S L18e	60S ribosomal protein L18-2 OS=Arabidopsis thaliana OX=3702 GN=RPL18B PE=1 SV=2	Predicted protein OS=Hordeum vulgare subsp. vulgare OX=112509 PE=2 SV=1	Translation, ribosomal structure and biogenesis	hypothetical protein VHUM_00362 [Vanrija humicola]
c280457.graph_c0	370.86	550.02	454.66	66.7	38.32	29.23	9.30223e-16	3.0962	Lipid transport and metabolism	Molecular Function: acetate-CoA ligase activity (GO:0003987);; Molecular Function: ATP binding (GO:0005524);; Molecular Function: AMP binding (GO:0016208);; Biological Process: acetyl-CoA biosynthetic process from acetate (GO:0019427);;	K01895|3.2e-168|qsu:112039954|K01895 acetyl-CoA synthetase [EC:6.2.1.1] | (RefSeq) acetyl-coenzyme A synthetase-like	Lipid transport and metabolism	AMP-binding enzyme;; Acetyl-coenzyme A synthetase N-terminus	Acetyl-coenzyme A synthetase, chloroplastic/glyoxysomal OS=Arabidopsis thaliana OX=3702 GN=ACS PE=1 SV=1	Acetyl-coenzyme A synthetase OS=Globisporangium ultimum (strain ATCC 200006 / CBS 805.95 / DAOM BR144) OX=431595 PE=3 SV=1	Lipid transport and metabolism	hypothetical protein Poli38472_012922 [Pythium oligandrum]
c308747.graph_c1	5.51	7.59	4.9	0.67	0.53	0.9	2.65028e-28	3.0957	--	Molecular Function: transferase activity (GO:0016740);;	K03255|3.9e-135|ppp:112293433|K03255 protein TIF31 | (RefSeq) clustered mitochondria protein-like	General function prediction only	Clustered mitochondria;; Translation initiation factor eIF3 subunit 135;; Mitochondrial function, CLU-N-term;; Tetratricopeptide repeat;; O-phosphoseryl-tRNA(Sec) selenium transferase, SepSecS;; Beta-eliminating lyase	Clustered mitochondria protein OS=Arabidopsis thaliana OX=3702 GN=FMT PE=2 SV=1	Clu domain-containing protein OS=Pythium insidiosum OX=114742 GN=PINS_009505 PE=4 SV=1	Function unknown	hypothetical protein Poli38472_003315 [Pythium oligandrum]
c290746.graph_c0	1.53	3.77	3.97	0.44	0.09	0.18	2.75364e-06	3.08854	--	Cellular Component: integral component of membrane (GO:0016021);;	K10738|1.0e-35|dzi:111295372|K10738 DNA helicase MCM9 [EC:3.6.4.12] | (RefSeq) uncharacterized protein LOC111295372 isoform X1	General function prediction only	LMBR1-like membrane protein	--	Predicted protein OS=Hordeum vulgare subsp. vulgare OX=112509 PE=2 SV=1	Function unknown	predicted protein [Hordeum vulgare subsp. vulgare]
c135032.graph_c0	1.48	1.08	2.07	0	0.13	0	0.000200477	3.08665	--	Biological Process: G2/M transition of mitotic cell cycle (GO:0000086);; Biological Process: mitotic cell cycle (GO:0000278);; Molecular Function: molecular_function (GO:0003674);; Molecular Function: binding (GO:0005488);; Molecular Function: protein binding (GO:0005515);; Cellular Component: cellular_component (GO:0005575);; Cellular Component: intracellular (GO:0005622);; Cellular Component: o…	--	--	ZPR1 zinc-finger domain	--	Uncharacterized protein OS=Microthlaspi erraticum OX=1685480 GN=MERR_LOCUS48320 PE=3 SV=1	Function unknown	zf-ZPR1-domain-containing protein [Suillus brevipes Sb2]
c315826.graph_c0	0.7	1.19	1.25	0	0	0	0.000435153	3.08231	--	--	--	--	--	--	--	--	--
c281739.graph_c0	22.46	24.7	18.43	3.09	1.85	2.63	1.02816e-22	3.07566	--	--	K06950|3.7e-56|nau:109229584|K06950 uncharacterized protein | (RefSeq) uncharacterized protein LOC109229584 isoform X1	--	HD domain;; HIT domain;; Scavenger mRNA decapping enzyme C-term binding	14 kDa zinc-binding protein OS=Zea mays OX=4577 GN=ZBP14 PE=1 SV=1	HD domain-containing protein OS=Pythium insidiosum OX=114742 GN=PINS_009516 PE=4 SV=1	Function unknown	Hypothetical protein PINS_009516 [Pythium insidiosum]
c233542.graph_c0	1.55	0.94	1.83	0.19	0.03	0.07	1.32475e-05	3.07138	Energy production and conversion	Cellular Component: integral component of membrane (GO:0016021);; Molecular Function: oxidoreductase activity (GO:0016491);;	K17871|2.5e-151|qsu:112018142|K17871 NADH:ubiquinone reductase (non-electrogenic) [EC:1.6.5.9] | (RefSeq) external alternative NADH-ubiquinone oxidoreductase, mitochondrial-like	Energy production and conversion	Pyridine nucleotide-disulphide oxidoreductase;; Pyridine nucleotide-disulphide oxidoreductase	External alternative NAD(P)H-ubiquinone oxidoreductase B1, mitochondrial OS=Solanum tuberosum OX=4113 GN=NDB1 PE=1 SV=1	Predicted protein OS=Hordeum vulgare subsp. vulgare OX=112509 PE=2 SV=1	Energy production and conversion	uncharacterized protein TREMEDRAFT_43521 [Tremella mesenterica DSM 1558]
c276903.graph_c0	2.38	6.95	6.79	0.4	0.34	0.55	1.1553e-06	3.06852	--	Molecular Function: SNARE binding (GO:0000149);; Molecular Function: molecular_function (GO:0003674);; Molecular Function: SNAP receptor activity (GO:0005484);; Molecular Function: binding (GO:0005488);; Molecular Function: protein binding (GO:0005515);; Cellular Component: cellular_component (GO:0005575);; Cellular Component: intracellular (GO:0005622);; Cellular Component: obsolete cell (GO:000…	K08494|5.8e-12|csat:104765587|K08494 novel plant SNARE | (RefSeq) novel plant SNARE 13	--	Vesicle transport v-SNARE protein N-terminus	Novel plant SNARE 12 OS=Arabidopsis thaliana OX=3702 GN=NPSN12 PE=2 SV=1	t-SNARE coiled-coil homology domain-containing protein OS=Guillardia theta (strain CCMP2712) OX=905079 GN=GUITHDRAFT_138563 PE=4 SV=1	Intracellular trafficking, secretion, and vesicular transport	hypothetical protein BCR33DRAFT_845316, partial [Rhizoclosmatium globosum]
c287900.graph_c0	441.26	566.29	393.28	60.76	56.11	58.71	9.65834e-113	3.06432	Energy production and conversion	Molecular Function: oxidoreductase activity, acting on the aldehyde or oxo group of donors, NAD or NADP as acceptor (GO:0016620);;	K00128|2.3e-164|smo:SELMODRAFT_180171|K00128 aldehyde dehydrogenase (NAD+) [EC:1.2.1.3] | (RefSeq) hypothetical protein	Energy production and conversion	Aldehyde dehydrogenase family	Aldehyde dehydrogenase family 2 member B7, mitochondrial OS=Arabidopsis thaliana OX=3702 GN=ALDH2B7 PE=1 SV=2	Aldedh domain-containing protein OS=Pythium brassicum OX=1485010 GN=PybrP1_009503 PE=3 SV=1	Energy production and conversion	hypothetical protein Poli38472_000003 [Pythium oligandrum]
c266009.graph_c0	1.08	1.53	1.39	0.13	0.11	0.08	1.17892e-06	3.05557	Cell wall/membrane/envelope biogenesis	Cellular Component: integral component of membrane (GO:0016021);; Molecular Function: transferase activity (GO:0016740);;	--	--	Lytic transglycolase;; Barwin family	--	Glutathione S-transferase, putative (Fragment) OS=Pythium insidiosum OX=114742 GN=PINS_001147 PE=4 SV=1	--	hypothetical protein Poli38472_007345 [Pythium oligandrum]
c297211.graph_c0	8.86	10.82	7.55	1.01	1.01	1.3	5.98749e-37	3.05556	Amino acid transport and metabolism	Molecular Function: cystathionine beta-lyase activity (GO:0004121);; Biological Process: transsulfuration (GO:0019346);; Molecular Function: pyridoxal phosphate binding (GO:0030170);; Biological Process: 'de novo' L-methionine biosynthetic process (GO:0071266);;	K01760|2.9e-121|sly:101265082|K01760 cysteine-S-conjugate beta-lyase [EC:4.4.1.13] | (RefSeq) cystathionine beta-lyase, chloroplastic isoform X2	Amino acid transport and metabolism	Cys/Met metabolism PLP-dependent enzyme;; Aminotransferase class-V;; DegT/DnrJ/EryC1/StrS aminotransferase family	Cystathionine beta-lyase, chloroplastic OS=Arabidopsis thaliana OX=3702 GN=At3g57050 PE=1 SV=1	Uncharacterized protein OS=Nothophytophthora sp. Chile5 OX=2483409 GN=BBJ28_00020496 PE=3 SV=1	Amino acid transport and metabolism	hypothetical protein Poli38472_009911 [Pythium oligandrum]
c219977.graph_c0	4.98	5.55	5.47	0.79	0.64	0.36	9.01504e-16	3.05195	Mobilome: prophages, transposons	Molecular Function: DNA binding (GO:0003677);;	--	--	DDE superfamily endonuclease	--	DDE_3 domain-containing protein OS=Phytophthora nicotianae OX=4790 GN=AM588_10003742 PE=4 SV=1	--	hypothetical protein AM588_10003742 [Phytophthora nicotianae]
c252508.graph_c0	1.93	2.82	5.71	0.13	0	0.26	0.000200466	3.0499	--	--	--	--	--	--	--	--	--
c230926.graph_c0	1.33	0.53	0.66	0	0	0	0.00057275	3.04436	--	--	--	--	--	--	--	--	--
c86807.graph_c0	1.32	3.08	1.14	0	0	0.1	0.000405359	3.04273	--	Molecular Function: lipid binding (GO:0008289);;	--	--	START domain	--	Uncharacterized protein OS=Cynara cardunculus var. scolymus OX=59895 GN=Ccrd_012278 PE=4 SV=1	Signal transduction mechanisms	hypothetical protein CAOG_06210 [Capsaspora owczarzaki ATCC 30864]
c311149.graph_c0	1.7	23.22	13.81	0	0.15	0.75	0.000486648	3.04236	--	--	--	--	--	--	Uncharacterized protein OS=Klebsormidium nitens OX=105231 GN=KFL_000800360 PE=4 SV=1	--	hypothetical protein KFL_000800360 [Klebsormidium nitens]
c272178.graph_c0	2.56	5.18	3.08	0.22	0.32	0.47	3.57826e-08	3.0402	Coenzyme transport and metabolism	Molecular Function: methyltransferase activity (GO:0008168);;	K00589|1.2e-54|qsu:112026771|K00589 uroporphyrin-III C-methyltransferase [EC:2.1.1.107] | (RefSeq) probable uroporphyrinogen-III C-methyltransferase	Coenzyme transport and metabolism	Tetrapyrrole (Corrin/Porphyrin) Methylases	S-adenosyl-L-methionine-dependent uroporphyrinogen III methyltransferase, chloroplastic OS=Arabidopsis thaliana OX=3702 GN=UPM1 PE=1 SV=1	TP_methylase domain-containing protein OS=Phytophthora rubi OX=129364 GN=PR002_g14341 PE=4 SV=1	Coenzyme transport and metabolism	hypothetical protein Poli38472_009412 [Pythium oligandrum]
c85776.graph_c0	4.39	17.51	3.8	0	0	0.49	0.000474034	3.04007	--	--	--	--	--	--	--	--	hypothetical protein FOXG_13556 [Fusarium oxysporum f. sp. lycopersici 4287]
c272934.graph_c0	26.31	35.21	25.26	3.67	3.05	4.13	3.72503e-50	3.0383	Amino acid transport and metabolism	Molecular Function: nucleotide binding (GO:0000166);; Biological Process: cellular amino acid metabolic process (GO:0006520);; Molecular Function: oxidoreductase activity, acting on the CH-NH2 group of donors, NAD or NADP as acceptor (GO:0016639);;	K00262|2.3e-105|ppp:112286863|K00262 glutamate dehydrogenase (NADP+) [EC:1.4.1.4] | (RefSeq) NADP-specific glutamate dehydrogenase-like	Amino acid transport and metabolism	Glutamate/Leucine/Phenylalanine/Valine dehydrogenase;; Glu/Leu/Phe/Val dehydrogenase, dimerisation domain	NADP-specific glutamate dehydrogenase (Fragment) OS=Chlorella sorokiniana OX=3076 PE=2 SV=1	Glutamate dehydrogenase OS=Pythium insidiosum OX=114742 GN=PINS_006469 PE=3 SV=1	Amino acid transport and metabolism	hypothetical protein Poli38472_011020 [Pythium oligandrum]
c147430.graph_c0	2.07	6.77	1.07	0	0.17	0.1	0.000370069	3.03757	--	--	--	--	--	--	--	--	--
c249757.graph_c0	42.54	56.88	44.11	6.09	5.23	6.67	1.20759e-58	3.03591	--	Cellular Component: integral component of membrane (GO:0016021);;	K15109|5.3e-68|qsu:112014582|K15109 solute carrier family 25 (mitochondrial carnitine/acylcarnitine transporter), member 20/29 | (RefSeq) mitochondrial carnitine carrier-like	Energy production and conversion	Mitochondrial carrier protein	Mitochondrial arginine transporter BAC1 OS=Arabidopsis thaliana OX=3702 GN=BAC1 PE=1 SV=1	Mitochondrial carnitine/acylcarnitine carrier protein putative OS=Pythium insidiosum OX=114742 GN=PINS_004871 PE=3 SV=1	Energy production and conversion	hypothetical protein Poli38472_001591 [Pythium oligandrum]
c247058.graph_c0	0.62	0.84	0.37	0.04	0	0	0.000389122	3.03159	--	Molecular Function: protein dimerization activity (GO:0046983);;	--	--	Helix-loop-helix DNA-binding domain	--	BHLH domain-containing protein OS=Carpinus fangiana OX=176857 GN=FH972_025061 PE=4 SV=1	--	hypothetical protein FOXG_00250 [Fusarium oxysporum f. sp. lycopersici 4287]
c196885.graph_c0	0.66	2.56	0.68	0	0	0	0.000652931	3.03154	Inorganic ion transport and metabolism	--	--	--	Bacterial extracellular solute-binding protein;; Bacterial extracellular solute-binding protein	--	Uncharacterized protein OS=Phytophthora cactorum OX=29920 GN=GQ600_12539 PE=4 SV=1	--	uncharacterized protein FOYG_09112 [Fusarium oxysporum NRRL 32931]
c228395.graph_c0	3.05	3.17	3.09	0.24	0.33	0.3	3.14863e-08	3.03087	--	Cellular Component: mitochondrial proton-transporting ATP synthase complex, coupling factor F(o) (GO:0000276);; Molecular Function: proton transmembrane transporter activity (GO:0015078);; Biological Process: ATP synthesis coupled proton transport (GO:0015986);;	K02127|5.5e-34|qsu:112021773|K02127 F-type H+-transporting ATPase subunit b | (RefSeq) ATP synthase subunit 4, mitochondrial-like	Energy production and conversion	Mitochondrial ATP synthase B chain precursor (ATP-synt_B)	--	ATP synthase protein MI25 (Fragment) OS=Anthurium amnicola OX=1678845 GN=ATP4_0 PE=3 SV=1	--	hypothetical protein VHUM_03207 [Vanrija humicola]
c259930.graph_c0	4.89	7.24	1.89	0	0.07	0.42	0.000392615	3.03046	General function prediction only	--	--	--	Fasciclin domain	--	Uncharacterized protein OS=Carpinus fangiana OX=176857 GN=FH972_021097 PE=3 SV=1	--	uncharacterized protein FOYG_10376 [Fusarium oxysporum NRRL 32931]
c263982.graph_c0	1.7	5.12	1.11	0.09	0	0.22	0.000261817	3.02864	--	Biological Process: reproduction (GO:0000003);; Cellular Component: histone acetyltransferase complex (GO:0000123);; Biological Process: developmental process involved in reproduction (GO:0003006);; Molecular Function: molecular_function (GO:0003674);; Molecular Function: binding (GO:0005488);; Molecular Function: protein binding (GO:0005515);; Cellular Component: cellular_component (GO:0005575);…	K20241|2.6e-08|sind:105174711|K20241 WD repeat-containing protein 44 | (RefSeq) WD repeat-containing protein 44	Function unknown	WD domain, G-beta repeat;; Anaphase-promoting complex subunit 4 WD40 domain	--	Uncharacterized protein OS=Guillardia theta (strain CCMP2712) OX=905079 GN=GUITHDRAFT_165807 PE=4 SV=1	Function unknown	hypothetical protein CAOG_08825 [Capsaspora owczarzaki ATCC 30864]
c315715.graph_c0	1.55	0.73	0.91	0	0	0	0.000620166	3.02662	--	--	--	--	--	--	--	--	--
c301128.graph_c0	0.31	0.61	0.8	0	0	0.05	0.000349612	3.02367	General function prediction only	--	--	--	Vault protein inter-alpha-trypsin domain;; von Willebrand factor type A domain;; von Willebrand factor type A domain;; von Willebrand factor type A domain;; Vault protein inter-alpha-trypsin domain	--	Predicted protein OS=Physcomitrella patens subsp. patens OX=3218 GN=PHYPADRAFT_160822 PE=4 SV=1	Function unknown	von Willebrand domain-containing protein [Capsaspora owczarzaki ATCC 30864]
c281308.graph_c0	5.17	6.42	6.28	0.61	0.51	0.2	4.52073e-06	3.02212	Cell wall/membrane/envelope biogenesis	Molecular Function: porin activity (GO:0015288);; Cellular Component: membrane (GO:0016020);;	--	--	Gram-negative porin	--	--	--	--
c288151.graph_c0	3.82	9.2	1.57	0.29	0.07	0.56	5.68391e-05	3.02137	--	Biological Process: mitochondrial fission (GO:0000266);; Molecular Function: molecular_function (GO:0003674);; Molecular Function: catalytic activity (GO:0003824);; Molecular Function: GTPase activity (GO:0003924);; Molecular Function: binding (GO:0005488);; Molecular Function: protein binding (GO:0005515);; Molecular Function: GTP binding (GO:0005525);; Cellular Component: cellular_component (GO…	K17065|1.8e-24|nsy:104219828|K17065 dynamin 1-like protein [EC:3.6.5.5] | (RefSeq) dynamin-related protein 3A-like isoform X1	--	Dynamin family;; Dynamin central region;; 50S ribosome-binding GTPase	Dynamin-related protein 4C OS=Arabidopsis thaliana OX=3702 GN=DRP4C PE=2 SV=1	Uncharacterized protein OS=Carpinus fangiana OX=176857 GN=FH972_024287 PE=4 SV=1	Intracellular trafficking, secretion, and vesicular transport	related to interferon-regulated resistance GTP-binding protein [Fusarium proliferatum ET1]
c242463.graph_c0	0.47	1.04	0.43	0	0.03	0	0.000460225	3.0185	--	Molecular Function: metal ion binding (GO:0046872);;	K20523|1.6e-06|ini:109187564|K20523 SH3 domain-containing YSC84-like protein 1 | (RefSeq) uncharacterized LOC109187564	--	FYVE zinc finger	--	--	--	--
c285719.graph_c0	6.5	7.81	5.77	1	0.49	0.89	8.53125e-18	3.01827	Amino acid transport and metabolism	Molecular Function: diaminopimelate decarboxylase activity (GO:0008836);; Biological Process: lysine biosynthetic process via diaminopimelate (GO:0009089);;	K01581|8.5e-11|csl:COCSUDRAFT_20423|K01581 ornithine decarboxylase [EC:4.1.1.17] | (RefSeq) hypothetical protein	--	Pyridoxal-dependent decarboxylase, pyridoxal binding domain;; Pyridoxal-dependent decarboxylase, C-terminal sheet domain	--	Uncharacterized protein OS=Globisporangium ultimum (strain ATCC 200006 / CBS 805.95 / DAOM BR144) OX=431595 PE=3 SV=1	Amino acid transport and metabolism	hypothetical protein Poli38472_007897 [Pythium oligandrum]
c285559.graph_c0	5.21	6.22	6.72	0.67	0.69	0.78	2.60358e-14	3.01569	Energy production and conversion	Molecular Function: phosphoenolpyruvate carboxykinase (ATP) activity (GO:0004612);; Molecular Function: ATP binding (GO:0005524);; Biological Process: gluconeogenesis (GO:0006094);;	K01610|1.2e-137|ppp:112277699|K01610 phosphoenolpyruvate carboxykinase (ATP) [EC:4.1.1.49] | (RefSeq) phosphoenolpyruvate carboxykinase (ATP)-like	--	Phosphoenolpyruvate carboxykinase	Phosphoenolpyruvate carboxykinase (ATP) 1 OS=Arabidopsis thaliana OX=3702 GN=PCK1 PE=1 SV=1	Phosphoenolpyruvate carboxykinase (ATP) OS=Pythium brassicum OX=1485010 GN=PybrP1_002838 PE=3 SV=1	Energy production and conversion	hypothetical protein Poli38472_001796 [Pythium oligandrum]
c282392.graph_c0	19.5	50.25	7.47	1.29	0	1.64	0.000329216	3.01368	--	--	--	--	--	--	--	--	hypothetical protein FOXB_01498 [Fusarium oxysporum Fo5176]
c249710.graph_c0	5.83	4.33	5.38	0.17	0	0.69	9.53383e-05	3.01297	Translation, ribosomal structure and biogenesis	Molecular Function: structural constituent of ribosome (GO:0003735);; Cellular Component: ribosome (GO:0005840);; Biological Process: translation (GO:0006412);;	K02960|3.0e-49|qsu:112012283|K02960 small subunit ribosomal protein S16e | (RefSeq) 40S ribosomal protein S16-A-like	Translation, ribosomal structure and biogenesis	Ribosomal protein S9/S16	40S ribosomal protein S16 OS=Gossypium hirsutum OX=3635 GN=RPS16 PE=2 SV=1	40S ribosomal protein S16 OS=Anthurium amnicola OX=1678845 GN=RPS16_0 PE=3 SV=1	Translation, ribosomal structure and biogenesis	hypothetical protein VHUM_03447 [Vanrija humicola]
c237514.graph_c0	0.65	1.1	0.69	0.03	0.02	0.11	3.27364e-05	3.01077	Cell wall/membrane/envelope biogenesis	Molecular Function: molecular_function (GO:0003674);; Molecular Function: catalytic activity (GO:0003824);; Molecular Function: protein kinase activity (GO:0004672);; Molecular Function: protein serine/threonine kinase activity (GO:0004674);; Molecular Function: protein serine/threonine/tyrosine kinase activity (GO:0004712);; Molecular Function: ATP binding (GO:0005524);; Cellular Component: cell…	K14510|4.7e-22|dosa:Os02t0527600-01|K14510 serine/threonine-protein kinase CTR1 [EC:2.7.11.1] | (RefSeq) Os02g0527600; Similar to CTR1-like protein kinase.	Signal transduction mechanisms	Protein kinase domain;; Protein tyrosine and serine/threonine kinase	Serine/threonine-protein kinase STY17 OS=Arabidopsis thaliana OX=3702 GN=STY17 PE=1 SV=1	TKL protein kinase OS=Phytophthora parasitica OX=4792 GN=L914_01087 PE=4 SV=1	Signal transduction mechanisms	TKL protein kinase [Phytophthora parasitica P1569]
c254083.graph_c0	1.96	1.09	1.81	0	0.09	0	0.000443921	3.00929	--	Molecular Function: chitin binding (GO:0008061);;	K20547|4.5e-10|egu:109504740|K20547 basic endochitinase B [EC:3.2.1.14] | (RefSeq) chitinase 1-like	General function prediction only	Chitin recognition protein	Endochitinase OS=Solanum tuberosum OX=4113 PE=2 SV=1	Uncharacterized protein OS=Marchantia polymorpha subsp. ruderalis OX=1480154 GN=AXG93_1180s1010 PE=4 SV=1	--	hypothetical protein M427DRAFT_387679 [Gonapodya prolifera JEL478]
c263794.graph_c0	1.15	1.24	1.38	0.09	0.11	0.12	1.57949e-06	3.00843	--	--	--	--	--	--	--	--	--
c254516.graph_c0	0.96	0.98	4.75	0	0	0.08	0.000675642	3.00557	--	--	--	--	--	--	--	--	--
c219586.graph_c1	9.82	7.42	7.24	1.27	0.39	0.79	1.29577e-08	3.00234	Energy production and conversion	Biological Process: carbohydrate metabolic process (GO:0005975);; Biological Process: tricarboxylic acid cycle (GO:0006099);; Biological Process: malate metabolic process (GO:0006108);; Molecular Function: L-malate dehydrogenase activity (GO:0030060);;	K00026|4.0e-80|qsu:112037040|K00026 malate dehydrogenase [EC:1.1.1.37] | (RefSeq) malate dehydrogenase, mitochondrial-like	Energy production and conversion	lactate/malate dehydrogenase, NAD binding domain;; lactate/malate dehydrogenase, alpha/beta C-terminal domain;; 3-beta hydroxysteroid dehydrogenase/isomerase family	Malate dehydrogenase, glyoxysomal OS=Oryza sativa subsp. japonica OX=39947 GN=Os12g0632700 PE=1 SV=3	Malate dehydrogenase OS=Araucaria cunninghamii OX=56994 PE=3 SV=1	Energy production and conversion	hypothetical protein VHUM_02217 [Vanrija humicola]
c199873.graph_c0	0.31	1.18	3.38	0.1	0.03	0.03	0.000428833	3.0019	Cell motility	--	--	--	--	--	Glyco_trans_2-like domain-containing protein OS=Guillardia theta (strain CCMP2712) OX=905079 GN=GUITHDRAFT_99929 PE=4 SV=1	--	hypothetical protein GUITHDRAFT_99929 [Guillardia theta CCMP2712]
c242748.graph_c0	1.64	2.02	2.28	0.18	0.22	0.25	1.88073e-09	2.99426	--	--	--	--	--	--	--	--	--
c224882.graph_c0	3.83	2.1	1.92	0.3	0.09	0.1	8.28961e-05	2.9788	--	--	--	--	--	--	--	--	--
c246098.graph_c0	3.28	2.85	3.34	0.45	0.28	0.4	6.71456e-15	2.9773	Lipid transport and metabolism	Molecular Function: acetate-CoA ligase activity (GO:0003987);; Molecular Function: ATP binding (GO:0005524);; Molecular Function: AMP binding (GO:0016208);; Biological Process: acetyl-CoA biosynthetic process from acetate (GO:0019427);;	K01895|6.6e-193|qsu:112039954|K01895 acetyl-CoA synthetase [EC:6.2.1.1] | (RefSeq) acetyl-coenzyme A synthetase-like	Lipid transport and metabolism	AMP-binding enzyme;; AMP-binding enzyme C-terminal domain	Acetyl-coenzyme A synthetase, chloroplastic/glyoxysomal OS=Arabidopsis thaliana OX=3702 GN=ACS PE=1 SV=1	Acetyl-coenzyme A synthetase OS=Hordeum vulgare subsp. vulgare OX=112509 PE=2 SV=1	Lipid transport and metabolism	hypothetical protein VHUM_01920 [Vanrija humicola]
c278954.graph_c0	1.49	1.59	3.49	0.3	0.04	0.08	8.66397e-05	2.97548	--	--	--	--	--	--	--	--	--
c223677.graph_c0	1.15	1.65	0.56	0.04	0.04	0.12	0.000113449	2.97435	--	Biological Process: intracellular protein transport (GO:0006886);; Biological Process: vesicle-mediated transport (GO:0016192);; Cellular Component: AP-3 adaptor complex (GO:0030123);;	--	--	--	--	Adaptin_N domain-containing protein OS=Carpinus fangiana OX=176857 GN=FH972_022404 PE=3 SV=1	Function unknown	hypothetical protein FPHYL_12732 [Fusarium phyllophilum]
c143949.graph_c0	5.73	4.03	5.02	0	0.28	0	0.000533423	2.97119	--	Cellular Component: mitochondrial proton-transporting ATP synthase complex, coupling factor F(o) (GO:0000276);; Biological Process: ATP synthesis coupled proton transport (GO:0015986);;	--	--	ATP synthase complex subunit h	--	--	--	hypothetical protein EHS24_000198 [Apiotrichum porosum]
c145433.graph_c0	1.18	4.74	10.23	0.53	0.49	0.31	1.32477e-05	2.96831	--	--	--	--	--	--	--	--	--
c86388.graph_c0	2.54	1.88	2.61	0	0.27	0	0.00038742	2.96808	Energy production and conversion	Molecular Function: pyruvate carboxylase activity (GO:0004736);; Molecular Function: ATP binding (GO:0005524);; Biological Process: pyruvate metabolic process (GO:0006090);; Biological Process: gluconeogenesis (GO:0006094);; Molecular Function: biotin binding (GO:0009374);; Molecular Function: metal ion binding (GO:0046872);;	K01958|5.6e-99|qsu:112029869|K01958 pyruvate carboxylase [EC:6.4.1.1] | (RefSeq) pyruvate carboxylase-like	Energy production and conversion	Conserved carboxylase domain;; Biotin-requiring enzyme;; Biotin-lipoyl like	--	Pyruvate carboxylase (Fragment) OS=Hordeum vulgare subsp. vulgare OX=112509 PE=2 SV=1	Energy production and conversion	pyruvate carboxylase [Saitozyma podzolica]
c263727.graph_c0	2.3	2.36	1.2	0.12	0.3	0.17	1.26576e-07	2.96626	--	--	--	--	SPFH domain / Band 7 family	--	--	--	--
c200543.graph_c0	0.67	2.34	1.67	0	0.14	0.12	0.000181671	2.96354	Secondary metabolites biosynthesis, transport and catabolism	Biological Process: cellular aromatic compound metabolic process (GO:0006725);; Molecular Function: ferric iron binding (GO:0008199);; Molecular Function: oxidoreductase activity, acting on single donors with incorporation of molecular oxygen, incorporation of two atoms of oxygen (GO:0016702);;	--	--	Dioxygenase	--	INTRADIOL_DIOXYGENAS domain-containing protein OS=Phytophthora cactorum OX=29920 GN=PC110_g19216 PE=4 SV=1	--	uncharacterized protein NECHADRAFT_50592 [Fusarium vanettenii 77-13-4]
c185164.graph_c0	3.46	1.91	2.24	0.31	0.09	0.1	7.70379e-05	2.96106	Posttranslational modification, protein turnover, chaperones	Molecular Function: ATP binding (GO:0005524);;	K03283|3.5e-66|qsu:112013282|K03283 heat shock 70kDa protein 1/2/6/8 | (RefSeq) ribosome-associated molecular chaperone SSB1	Posttranslational modification, protein turnover, chaperones	Hsp70 protein	Heat shock 70 kDa protein 4 OS=Arabidopsis thaliana OX=3702 GN=HSP70-4 PE=1 SV=1	Heat shock protein sks2 (Fragment) OS=Anthurium amnicola OX=1678845 GN=sks2 PE=3 SV=1	Posttranslational modification, protein turnover, chaperones	hypothetical protein VHUM_02457 [Vanrija humicola]
c177914.graph_c0	0.52	0.51	0.63	0	0	0	0.000865796	2.95936	Function unknown	Biological Process: protein transport (GO:0015031);; Cellular Component: integral component of membrane (GO:0016021);; Biological Process: vesicle-mediated transport (GO:0016192);;	--	--	Repeat of Unknown Function (DUF347)	--	Vesicle transport protein OS=Nothophytophthora sp. Chile5 OX=2483409 GN=BBJ28_00005643 PE=3 SV=1	Function unknown	hypothetical protein BBJ28_00005643 [Nothophytophthora sp. Chile5]
c268639.graph_c0	2.33	2.96	1.03	0.09	0	0.25	0.000264572	2.95478	--	Molecular Function: phospholipase activity (GO:0004620);; Biological Process: phospholipid catabolic process (GO:0009395);;	K13333|1.8e-170|qsu:112018629|K13333 lysophospholipase [EC:3.1.1.5] | (RefSeq) lysophospholipase 2-like	Lipid transport and metabolism	Lysophospholipase catalytic domain	--	PLA2c domain-containing protein OS=Carpinus fangiana OX=176857 GN=FH972_023300 PE=4 SV=1	Lipid transport and metabolism	Lysophospholipase [Fusarium proliferatum]
c257323.graph_c0	0.36	1.31	3.45	0.09	0.16	0.12	0.000103917	2.9523	--	--	--	--	Giardia variant-specific surface protein	--	--	--	--
c270649.graph_c0	1.17	5.82	6.74	0.55	0.22	0.08	0.000150412	2.95201	Posttranslational modification, protein turnover, chaperones	Biological Process: proteolysis (GO:0006508);; Molecular Function: cysteine-type peptidase activity (GO:0008234);;	K16292|7.3e-09|lja:Lj4g3v1399950.1|K16292 KDEL-tailed cysteine endopeptidase [EC:3.4.22.-] | (RefSeq) Lj4g3v1399950.1; -	--	Papain family cysteine protease	Papain OS=Carica papaya OX=3649 PE=1 SV=1	Cysteine protease OS=Apopellia endiviifolia (species B) OX=119729 GN=CYSP PE=3 SV=1	Posttranslational modification, protein turnover, chaperones	LOW QUALITY PROTEIN: macrodontain-1-like [Chenopodium quinoa]
c312121.graph_c0	2.03	1.01	2.59	0.12	0.1	0.18	4.35613e-05	2.94919	--	--	--	Intracellular trafficking, secretion, and vesicular transport	Snare region anchored in the vesicle membrane C-terminus	--	--	--	hypothetical protein SARC_03759 [Sphaeroforma arctica JP610]
c266316.graph_c0	0.71	2.66	4.1	0.08	0.07	0.16	0.00038742	2.94598	Lipid transport and metabolism	Molecular Function: hydrolase activity (GO:0016787);;	K24279|4.2e-15|qsu:112029124|K24279 putative ergosteryl-3beta-O-L-aspartate hydrolase | (RefSeq) uncharacterized protein LOC112029124	Defense mechanisms	alpha/beta hydrolase fold;; Carboxylesterase family;; Steryl acetyl hydrolase	Tuliposide A-converting enzyme 1, chloroplastic OS=Tulipa gesneriana OX=13306 GN=TCEA1 PE=1 SV=1	Abhydrolase_3 domain-containing protein OS=Trebouxia sp. A1-2 OX=2608996 GN=FRX49_12102 PE=3 SV=1	Defense mechanisms	hypothetical protein FRX49_12102 [Trebouxia sp. A1-2]
c274489.graph_c0	13.99	29.02	4.59	0.19	0.11	1.82	0.000499424	2.93023	--	--	--	--	--	--	--	--	uncharacterized protein FFUJ_04160 [Fusarium fujikuroi IMI 58289]
c287991.graph_c0	4.17	5.03	2.92	0.46	0.42	0.6	5.7494e-14	2.92861	--	Molecular Function: oxidoreductase activity, acting on the CH-OH group of donors, NAD or NADP as acceptor (GO:0016616);; Molecular Function: NAD binding (GO:0051287);; Biological Process: oxidation-reduction process (GO:0055114);;	K00058|5.6e-112|csl:COCSUDRAFT_53558|K00058 D-3-phosphoglycerate dehydrogenase / 2-oxoglutarate reductase [EC:1.1.1.95 1.1.1.399] | (RefSeq) D-3-phosphoglycerate dehydrogenase	Amino acid transport and metabolism	D-isomer specific 2-hydroxyacid dehydrogenase, NAD binding domain;; D-isomer specific 2-hydroxyacid dehydrogenase, catalytic domain	Formate dehydrogenase 1, mitochondrial OS=Oryza sativa subsp. japonica OX=39947 GN=Os06g0486800 PE=1 SV=2	D-3-phosphoglycerate dehydrogenase OS=Phytophthora rubi OX=129364 GN=PR001_g25559 PE=3 SV=1	Amino acid transport and metabolism	hypothetical protein Poli38472_008144 [Pythium oligandrum]
c82693.graph_c0	0.56	0.48	0.74	0	0	0	0.00104239	2.92722	--	Molecular Function: phosphatase activity (GO:0016791);;	K01077|2.2e-11|ccaj:109794566|K01077 alkaline phosphatase [EC:3.1.3.1] | (RefSeq) alkaline phosphatase, placental-like	Inorganic ion transport and metabolism	Alkaline phosphatase	--	Alkaline phosphatase OS=Carpinus fangiana OX=176857 GN=FH972_023058 PE=3 SV=1	Inorganic ion transport and metabolism	hypothetical protein VHUM_02063 [Vanrija humicola]
c287200.graph_c0	26.61	46.89	68.33	7.33	4.4	5.64	1.82141e-13	2.92532	Amino acid transport and metabolism	Molecular Function: catalytic activity (GO:0003824);; Biological Process: polyamine biosynthetic process (GO:0006596);;	K01581|3.9e-93|gsl:Gasu_24360|K01581 ornithine decarboxylase [EC:4.1.1.17] | (RefSeq) ornithine decarboxylase	Amino acid transport and metabolism	Pyridoxal-dependent decarboxylase, pyridoxal binding domain;; Pyridoxal-dependent decarboxylase, C-terminal sheet domain	Ornithine decarboxylase OS=Datura stramonium OX=4076 PE=2 SV=1	Predicted protein OS=Hordeum vulgare subsp. vulgare OX=112509 PE=2 SV=1	Amino acid transport and metabolism	ornithine decarboxylase [Gonapodya prolifera JEL478]
c297804.graph_c0	8.7	10.58	0.05	0.05	0.18	0.18	0.00102472	2.92496	--	Molecular Function: molecular_function (GO:0003674);; Molecular Function: binding (GO:0005488);; Molecular Function: protein binding (GO:0005515);; Cellular Component: cellular_component (GO:0005575);; Cellular Component: intracellular (GO:0005622);; Cellular Component: obsolete cell (GO:0005623);; Cellular Component: cytoplasm (GO:0005737);; Cellular Component: endosome (GO:0005768);; Cellular C…	--	--	ALIX V-shaped domain binding to HIV;; BRO1-like domain	--	--	Function unknown	hypothetical protein M441DRAFT_195802 [Trichoderma asperellum CBS 433.97]
c266156.graph_c0	1.57	3.3	3.26	0.21	0.35	0.13	1.26028e-05	2.9083	--	Cellular Component: Golgi apparatus (GO:0005794);; Cellular Component: membrane (GO:0016020);; Cellular Component: integral component of membrane (GO:0016021);; Biological Process: vesicle-mediated transport (GO:0016192);;	K22940|1.7e-36|ppp:112283732|K22940 protein YIPF1/2 | (RefSeq) protein YIPF1 homolog	Function unknown	Yip1 domain	--	Protein YIPF OS=Chlorella sorokiniana OX=3076 GN=C2E21_1642 PE=3 SV=1	Function unknown	Yip1-domain-containing protein [Mortierella elongata AG-77]
c273178.graph_c0	3.21	7.79	10.32	0.87	0.78	0.68	3.89914e-08	2.90758	--	Molecular Function: ATP binding (GO:0005524);;	K12196|5.1e-143|gsl:Gasu_30700|K12196 vacuolar protein-sorting-associated protein 4 | (RefSeq) AAA-type ATPase	Posttranslational modification, protein turnover, chaperones	ATPase family associated with various cellular activities (AAA);; Vps4 C terminal oligomerisation domain;; MIT (microtubule interacting and transport) domain;; AAA+ lid domain;; Holliday junction DNA helicase RuvB P-loop domain;; AAA domain (dynein-related subfamily)	Protein SUPPRESSOR OF K(+) TRANSPORT GROWTH DEFECT 1 OS=Arabidopsis thaliana OX=3702 GN=SKD1 PE=1 SV=1	Vesicle-fusing ATPase (Fragment) OS=Anthurium amnicola OX=1678845 GN=VPS4_5 PE=3 SV=1	Posttranslational modification, protein turnover, chaperones	vacuolar protein sorting factor 4B [Capsaspora owczarzaki ATCC 30864]
c243973.graph_c0	10.1	3.6	7.88	0.38	0.32	0	0.000627746	2.90564	--	--	--	--	Protein of unknown function (DUF3759)	--	Cytochrome P450 71D10 OS=Anthurium amnicola OX=1678845 GN=CYP71D10_0 PE=4 SV=1	Function unknown	Protein of unknown function (DUF3759)-domain containing protein [Rhodotorula toruloides]
c228654.graph_c0	5.54	9.26	4.78	0.33	0.09	1.06	6.68833e-05	2.90541	--	--	--	--	Cerato-platanin	--	--	--	hypothetical protein FOXG_05128 [Fusarium oxysporum f. sp. lycopersici 4287]
c311235.graph_c0	11.92	15.79	15.71	1	0	0	0.000765965	2.90398	--	Molecular Function: structural constituent of ribosome (GO:0003735);; Cellular Component: ribosome (GO:0005840);; Biological Process: translation (GO:0006412);;	K02983|1.8e-14|cme:CYME_CMT030C|K02983 small subunit ribosomal protein S30e | (RefSeq) 40S ribosomal protein S30	--	Ribosomal protein S30	40S ribosomal protein S30 OS=Arabidopsis thaliana OX=3702 GN=RPS30A PE=3 SV=3	40S ribosomal protein S30 OS=Tetrabaena socialis OX=47790 GN=TSOC_008044 PE=3 SV=1	Translation, ribosomal structure and biogenesis	ribosomal protein S30 [Cutaneotrichosporon oleaginosum]
c218800.graph_c0	22.16	31.22	23.82	3.36	1.87	4.03	3.26192e-13	2.90364	Amino acid transport and metabolism	Molecular Function: 5-methyltetrahydropteroyltriglutamate-homocysteine S-methyltransferase activity (GO:0003871);; Molecular Function: zinc ion binding (GO:0008270);; Biological Process: methionine biosynthetic process (GO:0009086);; Biological Process: methylation (GO:0032259);;	K00549|1.3e-27|apro:F751_3393|K00549 5-methyltetrahydropteroyltriglutamate--homocysteine methyltransferase [EC:2.1.1.14] | (RefSeq) 5-methyltetrahydropteroyltriglutamate-homocysteine methyltransferase	Amino acid transport and metabolism	Cobalamin-independent synthase, N-terminal domain	5-methyltetrahydropteroyltriglutamate--homocysteine methyltransferase 2 OS=Oryza sativa subsp. japonica OX=39947 GN=Os12g0624000 PE=2 SV=1	5-methyltetrahydropteroyltriglutamate--homocysteine S-methyltransferase OS=Pythium insidiosum OX=114742 GN=PINS_004728 PE=3 SV=1	Amino acid transport and metabolism	hypothetical protein Poli38472_000347 [Pythium oligandrum]
c91276.graph_c0	0.45	0.89	0.65	0	0	0.05	0.000836372	2.90202	--	Cellular Component: integral component of membrane (GO:0016021);;	--	--	RTA1 like protein	--	--	--	hypothetical protein FOZG_18099 [Fusarium oxysporum Fo47]
c277874.graph_c0	12.5	17.28	12.44	1.81	1.81	2.05	1.24884e-29	2.90009	--	Molecular Function: magnesium ion binding (GO:0000287);; Molecular Function: 3-isopropylmalate dehydrogenase activity (GO:0003862);; Biological Process: leucine biosynthetic process (GO:0009098);; Molecular Function: NAD binding (GO:0051287);;	K00052|1.0e-83|smo:SELMODRAFT_111515|K00052 3-isopropylmalate dehydrogenase [EC:1.1.1.85] | (RefSeq) hypothetical protein	Amino acid transport and metabolism	Isocitrate/isopropylmalate dehydrogenase	3-isopropylmalate dehydrogenase 1, chloroplastic OS=Arabidopsis thaliana OX=3702 GN=IMDH1 PE=1 SV=1	3-isopropylmalate dehydrogenase OS=Pythium brassicum OX=1485010 GN=PybrP1_012111 PE=3 SV=1	Amino acid transport and metabolism	hypothetical protein PybrP1_012111 [Pythium brassicum]
c239759.graph_c0	2.45	1.3	1.5	0.28	0.04	0.04	0.000148611	2.89521	--	Molecular Function: iron ion transmembrane transporter activity (GO:0005381);; Cellular Component: plasma membrane (GO:0005886);; Molecular Function: ferrous iron transmembrane transporter activity (GO:0015093);; Cellular Component: membrane (GO:0016020);; Cellular Component: high-affinity iron permease complex (GO:0033573);; Biological Process: iron ion transmembrane transport (GO:0034755);;	K07243|2.5e-72|qsu:111984410|K07243 high-affinity iron transporter | (RefSeq) plasma membrane iron permease-like	--	Iron permease FTR1 family	--	Iron permease, FTR1-like protein OS=Physcomitrella patens subsp. patens OX=3218 GN=FTR1 PE=3 SV=1	Inorganic ion transport and metabolism	hypothetical protein VHUM_00465 [Vanrija humicola]
c147106.graph_c0	4.2	1.91	3.64	0.12	0.39	0	0.000355245	2.89236	--	--	--	--	--	--	--	--	--
c135586.graph_c0	0.77	1.17	1.11	0.09	0.15	0.05	3.49198e-06	2.89224	Inorganic ion transport and metabolism	--	K11816|8.2e-27|ccav:112520858|K11816 indole-3-pyruvate monooxygenase [EC:1.14.13.168] | (RefSeq) probable indole-3-pyruvate monooxygenase YUCCA7	--	Pyridine nucleotide-disulphide oxidoreductase;; Flavin-binding monooxygenase-like;; Pyridine nucleotide-disulphide oxidoreductase;; L-lysine 6-monooxygenase (NADPH-requiring)	--	Uncharacterized protein OS=Selaginella moellendorffii OX=88036 GN=SELMODRAFT_116690 PE=4 SV=1	Inorganic ion transport and metabolism	flavin binding monooxygenase [Cutaneotrichosporon oleaginosum]
c313917.graph_c0	0.92	0.86	0.88	0.09	0.12	0.07	1.87021e-07	2.89123	--	Molecular Function: calcium ion binding (GO:0005509);; Cellular Component: integral component of membrane (GO:0016021);;	K15105|5.6e-176|qsu:111991121|K15105 solute carrier family 25 (mitochondrial aspartate/glutamate transporter), member 12/13 | (RefSeq) calcium-binding mitochondrial carrier protein Aralar2-like	Energy production and conversion	Mitochondrial carrier protein;; EF hand;; EF-hand domain pair;; EF-hand domain;; EF hand;; EF-hand domain pair	Mitochondrial succinate-fumarate transporter 1 OS=Arabidopsis thaliana OX=3702 GN=SFC1 PE=2 SV=1	Uncharacterized protein OS=Carpinus fangiana OX=176857 GN=FH972_023823 PE=3 SV=1	Energy production and conversion	hypothetical protein VHUM_00614 [Vanrija humicola]
c273190.graph_c0	952.03	1204.67	856.85	165.96	134.22	120.42	1.13276e-62	2.89104	Carbohydrate transport and metabolism	Biological Process: amino acid catabolic process to alcohol via Ehrlich pathway (GO:0000947);; Biological Process: amino acid catabolic process via Ehrlich pathway (GO:0000955);; Molecular Function: molecular_function (GO:0003674);; Molecular Function: catalytic activity (GO:0003824);; Molecular Function: alcohol dehydrogenase (NAD+) activity (GO:0004022);; Molecular Function: binding (GO:0005488…	K13953|6.0e-88|qsu:111995488|K13953 alcohol dehydrogenase, propanol-preferring [EC:1.1.1.1] | (RefSeq) alcohol dehydrogenase 1-like	Secondary metabolites biosynthesis, transport and catabolism	Zinc-binding dehydrogenase;; Alcohol dehydrogenase GroES-like domain	Probable cinnamyl alcohol dehydrogenase 8D OS=Oryza sativa subsp. japonica OX=39947 GN=CAD8D PE=2 SV=1	Uncharacterized protein OS=Aphanomyces euteiches OX=100861 GN=Ae201684_018415 PE=4 SV=1	Amino acid transport and metabolism	hypothetical protein Ae201684_018415 [Aphanomyces euteiches]
c281285.graph_c0	4.96	5.66	8.94	0.85	0.85	0.53	6.03958e-09	2.88136	Cell wall/membrane/envelope biogenesis	Biological Process: phospholipid catabolic process (GO:0009395);; Molecular Function: hydrolase activity, acting on ester bonds (GO:0016788);;	--	--	Phosphoesterase family	--	Uncharacterized protein OS=Physcomitrella patens subsp. patens OX=3218 GN=PHYPA_012508 PE=4 SV=1	Function unknown	phosphoesterase family-domain-containing protein [Syncephalastrum racemosum]
c192845.graph_c0	7.62	4	4.07	0.31	0.26	0	0.000642031	2.87981	--	Cellular Component: mitochondrial respiratory chain complex III (GO:0005750);; Biological Process: mitochondrial electron transport, ubiquinol to cytochrome c (GO:0006122);;	K00417|7.1e-06|ota:OT_ostta09g02410|K00417 ubiquinol-cytochrome c reductase subunit 7 | (RefSeq) Cytochrome b-c1 complex subunit 7	Energy production and conversion	Ubiquinol-cytochrome C reductase complex 14kD subunit	--	Cytochrome b-c1 complex subunit 7 (Fragment) OS=Anthurium amnicola OX=1678845 GN=qcr7 PE=3 SV=1	--	hypothetical protein VHUM_01625 [Vanrija humicola]
c270496.graph_c0	0.57	1.35	0.28	0.05	0.01	0.08	0.000257203	2.87839	--	--	--	--	Ankyrin repeats (3 copies);; Ankyrin repeats (many copies);; Ankyrin repeats (many copies);; Ankyrin repeat;; Ankyrin repeat	--	--	Cell wall/membrane/envelope biogenesis	hypothetical protein BFJ72_g2782 [Fusarium proliferatum]
c299680.graph_c0	2.19	3.25	1.84	0.39	0.11	0.31	5.99448e-08	2.87629	Inorganic ion transport and metabolism	Molecular Function: ATP binding (GO:0005524);; Cellular Component: integral component of membrane (GO:0016021);;	K01539|1.6e-120|olu:OSTLU_48492|K01539 sodium/potassium-transporting ATPase subunit alpha [EC:7.2.2.13] | (RefSeq) P-ATPase family transporter: sodium/potassium ion	Inorganic ion transport and metabolism	Cation transporting ATPase, C-terminus;; haloacid dehalogenase-like hydrolase;; Cation transport ATPase (P-type);; haloacid dehalogenase-like hydrolase	Calcium-transporting ATPase 2, endoplasmic reticulum-type OS=Arabidopsis thaliana OX=3702 GN=ECA2 PE=1 SV=1	Cation_ATPase_N domain-containing protein OS=Globisporangium ultimum (strain ATCC 200006 / CBS 805.95 / DAOM BR144) OX=431595 PE=4 SV=1	Inorganic ion transport and metabolism	hypothetical protein Poli38472_011018 [Pythium oligandrum]
c298874.graph_c0	13.37	16.45	12.14	1.92	1.34	2.49	1.04541e-25	2.87256	Amino acid transport and metabolism	Molecular Function: hydro-lyase activity (GO:0016836);;	K01705|3.7e-47|qsu:112018819|K01705 homoaconitate hydratase [EC:4.2.1.36] | (RefSeq) homoaconitase, mitochondrial-like	--	Aconitase family (aconitate hydratase);; Aconitase C-terminal domain	3-isopropylmalate dehydratase large subunit, chloroplastic OS=Arabidopsis thaliana OX=3702 GN=IIL1 PE=1 SV=1	Uncharacterized protein OS=Globisporangium ultimum (strain ATCC 200006 / CBS 805.95 / DAOM BR144) OX=431595 PE=4 SV=1	Amino acid transport and metabolism	hypothetical protein Poli38472_008182 [Pythium oligandrum]
c244389.graph_c1	8.09	7.93	4	0.88	0.83	0.48	1.19053e-07	2.86956	Lipid transport and metabolism	Biological Process: lipid metabolic process (GO:0006629);; Cellular Component: integral component of membrane (GO:0016021);;	K10256|5.3e-41|cre:CHLREDRAFT_135825|K10256 omega-6 fatty acid desaturase / acyl-lipid omega-6 desaturase (Delta-12 desaturase) [EC:1.14.19.6 1.14.19.22] | (RefSeq) fatty acid desaturase, delta-12	--	Fatty acid desaturase	Delta(12)-acyl-lipid-desaturase OS=Punica granatum OX=22663 GN=FAD12 PE=2 SV=2	Putative delta-12 fatty acid desaturase OS=Pythium aphanidermatum OX=65070 PE=2 SV=1	Lipid transport and metabolism	putative delta-12 fatty acid desaturase [Pythium aphanidermatum]
c297451.graph_c0	12	16.58	14.42	2.14	1.78	2.14	9.16094e-41	2.86685	--	Biological Process: glutamate biosynthetic process (GO:0006537);; Molecular Function: oxidoreductase activity, acting on the CH-NH2 group of donors, NAD or NADP as acceptor (GO:0016639);; Molecular Function: iron-sulfur cluster binding (GO:0051536);;	K00264|1.6e-163|cam:101509615|K00264 glutamate synthase (NADH) [EC:1.4.1.14] | (RefSeq) glutamate synthase [NADH], amyloplastic	Amino acid transport and metabolism	Pyridine nucleotide-disulphide oxidoreductase;; Dihydroprymidine dehydrogenase domain II, 4Fe-4S cluster;; NAD(P)-binding Rossmann-like domain;; Pyridine nucleotide-disulphide oxidoreductase;; FAD dependent oxidoreductase;; Flavin containing amine oxidoreductase;; HI0933-like protein;; Pyridine nucleotide-disulphide oxidoreductase;; FAD dependent oxidoreductase;; FAD binding domain;; Glucose inhi…	Glutamate synthase [NADH], amyloplastic OS=Medicago sativa OX=3879 PE=1 SV=1	Glutamate synthase, putative OS=Pythium insidiosum OX=114742 GN=PINS_001152 PE=4 SV=1	Amino acid transport and metabolism	hypothetical protein Poli38472_007333 [Pythium oligandrum]
c166032.graph_c1	0.65	0.76	0.66	0	0	0	0.00143726	2.8656	--	Cellular Component: integral component of membrane (GO:0016021);;	--	--	RTA1 like protein	--	Uncharacterized protein OS=Chlamydomonas eustigma OX=1157962 GN=CEUSTIGMA_g11889.t1 PE=4 SV=1	--	Sphingoid long-chain base transporter RSB1 [Meyerozyma sp. JA9]
c273499.graph_c0	2.07	2.84	1.18	0.29	0.06	0.07	0.000179387	2.86466	--	Biological Process: mitochondrial transport (GO:0006839);; Cellular Component: integral component of membrane (GO:0016021);; Cellular Component: mitochondrial membrane (GO:0031966);;	K15104|1.9e-56|gsl:Gasu_56610|K15104 solute carrier family 25 (mitochondrial oxoglutarate transporter), member 11 | (RefSeq) mitochondrial carrier, oxoglutarate:malate antiporter	Energy production and conversion	Mitochondrial carrier protein	Mitochondrial adenine nucleotide transporter ADNT1 OS=Arabidopsis thaliana OX=3702 GN=ADNT1 PE=1 SV=1	Uncharacterized protein OS=Nothophytophthora sp. Chile5 OX=2483409 GN=BBJ28_00015289 PE=3 SV=1	Energy production and conversion	hypothetical protein Poli38472_009397 [Pythium oligandrum]
c279098.graph_c0	4.31	10.15	2.33	0.35	0.1	0.82	0.000141121	2.86127	--	Biological Process: lipid metabolic process (GO:0006629);; Molecular Function: phosphoric diester hydrolase activity (GO:0008081);;	--	--	--	--	PLC-like phosphodiesterase superfamily protein OS=Medicago truncatula OX=3880 GN=25497578 PE=4 SV=1	Function unknown	hypothetical protein FOXB_10414 [Fusarium oxysporum Fo5176]
c155490.graph_c0	2.33	10.71	21.26	0.84	0.52	0.62	0.0004036	2.85508	Inorganic ion transport and metabolism	--	--	--	--	--	--	--	--
c179092.graph_c0	0.8	0.35	0.71	0	0.06	0.05	0.0003381	2.85248	--	--	K19612|5.7e-37|ota:OT_ostta15g01240|K19612 2',5'-phosphodiesterase [EC:3.1.13.4 3.1.4.-] | (RefSeq) Endonuclease/exonuclease/phosphatase	Transcription	Endonuclease/Exonuclease/phosphatase family	--	Endo/exonuclease/phosphatase domain-containing protein OS=Guillardia theta (strain CCMP2712) OX=905079 GN=GUITHDRAFT_141954 PE=4 SV=1	Transcription	hypothetical protein GUITHDRAFT_141954 [Guillardia theta CCMP2712]
c271913.graph_c0	11.47	15.5	12.86	1.95	2.07	1.35	3.91572e-21	2.85049	--	Cellular Component: integral component of peroxisomal membrane (GO:0005779);; Biological Process: peroxisome fission (GO:0016559);;	--	--	Peroxisomal biogenesis factor 11 (PEX11)	--	Uncharacterized protein OS=Pythium insidiosum OX=114742 GN=PINS_005783 PE=4 SV=1	--	hypothetical protein Poli38472_004600 [Pythium oligandrum]
c140298.graph_c0	0.73	0.56	0.6	0.05	0.07	0.05	2.3219e-05	2.8463	Inorganic ion transport and metabolism	Molecular Function: oxidoreductase activity (GO:0016491);; Molecular Function: oxidoreductase activity, acting on the aldehyde or oxo group of donors (GO:0016903);; Biological Process: oxidation-reduction process (GO:0055114);;	K00380|1.1e-114|qsu:112013494|K00380 sulfite reductase (NADPH) flavoprotein alpha-component [EC:1.8.1.2] | (RefSeq) sulfite reductase [NADPH] flavoprotein component-like	Energy production and conversion	FAD binding domain;; Oxidoreductase NAD-binding domain	Pyruvate dehydrogenase [NADP(+)], mitochondrial OS=Euglena gracilis OX=3039 GN=PNO PE=1 SV=1	Sulfite reductase [NADPH] flavoprotein component OS=Anthurium amnicola OX=1678845 GN=MET10_1 PE=4 SV=1	Energy production and conversion	hypothetical protein VHUM_01373 [Vanrija humicola]
c303879.graph_c0	217.33	171.97	410.75	32.72	29.4	44.26	1.07228e-14	2.84327	--	Cellular Component: integral component of membrane (GO:0016021);;	--	--	Late embryogenesis abundant protein	NDR1/HIN1-like protein 3 OS=Arabidopsis thaliana OX=3702 GN=NHL3 PE=1 SV=1	LEA_2 domain-containing protein OS=Actinidia chinensis var. chinensis OX=1590841 GN=CEY00_Acc16959 PE=4 SV=1	Function unknown	hypothetical protein CEY00_Acc16959 [Actinidia chinensis var. chinensis]
c294335.graph_c0	15.09	16.33	12.1	2.09	1.15	2.66	3.84565e-17	2.84286	--	Molecular Function: 4-hydroxy-tetrahydrodipicolinate reductase (GO:0008839);; Biological Process: lysine biosynthetic process via diaminopimelate (GO:0009089);; Molecular Function: pyridoxal phosphate binding (GO:0030170);;	K00825|1.2e-26|csl:COCSUDRAFT_44586|K00825 kynurenine/2-aminoadipate aminotransferase [EC:2.6.1.7 2.6.1.39] | (RefSeq) PLP-dependent transferase	Amino acid transport and metabolism	Aminotransferase class I and II;; Dihydrodipicolinate reductase, C-terminus;; Alanine-glyoxylate amino-transferase;; Dihydrodipicolinate reductase, N-terminus	--	Dihydrodipicolinate reductase OS=Pythium insidiosum OX=114742 GN=PINS_007013 PE=4 SV=1	Amino acid transport and metabolism	hypothetical protein Poli38472_001327 [Pythium oligandrum]
c263944.graph_c0	1.87	1.63	1.96	0.26	0.18	0.15	9.32318e-07	2.84188	Lipid transport and metabolism	Cellular Component: Golgi membrane (GO:0000139);; Biological Process: response to acid chemical (GO:0001101);; Molecular Function: molecular_function (GO:0003674);; Molecular Function: catalytic activity (GO:0003824);; Molecular Function: arylformamidase activity (GO:0004061);; Cellular Component: cellular_component (GO:0005575);; Cellular Component: intracellular (GO:0005622);; Cellular Componen…	K15889|3.6e-12|ppp:112286344|K15889 prenylcysteine alpha-carboxyl methylesterase [EC:3.1.1.-] | (RefSeq) isoprenylcysteine alpha-carbonyl methylesterase ICME-like	Amino acid transport and metabolism	alpha/beta hydrolase fold;; Carboxylesterase family	--	Kynurenine formamidase OS=Pythium brassicum OX=1485010 GN=PybrP1_006562 PE=3 SV=1	Lipid transport and metabolism	hypothetical protein CDD83_9960 [Cordyceps sp. RAO-2017]
c285687.graph_c0	3.78	3.77	2.47	0.43	0.56	0.2	1.61028e-08	2.84021	General function prediction only	Molecular Function: protein serine/threonine kinase activity (GO:0004674);; Molecular Function: ATP binding (GO:0005524);;	K13303|1.0e-56|qsu:111983327|K13303 serum/glucocorticoid-regulated kinase 2 [EC:2.7.11.1] | (RefSeq) serine/threonine-protein kinase gad8-like	--	Protein kinase domain;; Protein tyrosine and serine/threonine kinase	Serine/threonine-protein kinase AtPK2/AtPK19 OS=Arabidopsis thaliana OX=3702 GN=ATPK2 PE=1 SV=2	Protein kinase, putative OS=Pythium insidiosum OX=114742 GN=PINS_013473 PE=4 SV=1	Signal transduction mechanisms	hypothetical protein Poli38472_013815 [Pythium oligandrum]
c263488.graph_c0	0.51	1.62	1.11	0	0	0.14	0.00114486	2.83749	--	--	--	--	--	--	Uncharacterized protein OS=Zea mays OX=4577 PE=2 SV=1	--	hypothetical protein F66182_5556 [Fusarium sp. NRRL 66182]
c265404.graph_c0	2.68	2.48	3.16	0.28	0.38	0.32	1.20334e-08	2.83567	Carbohydrate transport and metabolism	Molecular Function: zinc ion binding (GO:0008270);; Molecular Function: oxidoreductase activity (GO:0016491);;	K00083|2.4e-74|jre:108994266|K00083 cinnamyl-alcohol dehydrogenase [EC:1.1.1.195] | (RefSeq) probable cinnamyl alcohol dehydrogenase 9	Secondary metabolites biosynthesis, transport and catabolism	Alcohol dehydrogenase GroES-like domain;; Zinc-binding dehydrogenase	Probable mannitol dehydrogenase OS=Medicago sativa OX=3879 GN=CAD1 PE=1 SV=1	PKS_ER domain-containing protein OS=Pythium insidiosum OX=114742 GN=PINS_001375 PE=3 SV=1	Secondary metabolites biosynthesis, transport and catabolism	Hypothetical protein PINS_001375 [Pythium insidiosum]
c237028.graph_c0	0.86	0.79	0.46	0.05	0.04	0	0.000815012	2.82502	Defense mechanisms	Molecular Function: molecular_function (GO:0003674);; Molecular Function: catalytic activity (GO:0003824);; Molecular Function: binding (GO:0005488);; Molecular Function: protein binding (GO:0005515);; Cellular Component: cellular_component (GO:0005575);; Cellular Component: intracellular (GO:0005622);; Cellular Component: obsolete cell (GO:0005623);; Cellular Component: cytoplasm (GO:0005737);; …	--	--	Beta-lactamase	--	Beta-lactamase domain-containing protein OS=Pythium insidiosum OX=114742 GN=PINS_006658 PE=4 SV=1	Defense mechanisms	hypothetical protein Poli38472_000799 [Pythium oligandrum]
c284128.graph_c0	33.58	42.91	31.11	4.87	4.12	6.51	6.14194e-35	2.82361	Amino acid transport and metabolism	Molecular Function: argininosuccinate synthase activity (GO:0004055);; Molecular Function: ATP binding (GO:0005524);; Biological Process: arginine biosynthetic process (GO:0006526);;	K01940|2.1e-128|gsl:Gasu_30780|K01940 argininosuccinate synthase [EC:6.3.4.5] | (RefSeq) argininosuccinate synthase	Amino acid transport and metabolism	Arginosuccinate synthase	Argininosuccinate synthase, chloroplastic OS=Arabidopsis thaliana OX=3702 GN=At4g24830 PE=1 SV=3	Citrulline--aspartate ligase OS=Pythium insidiosum OX=114742 GN=PINS_006817 PE=3 SV=1	Amino acid transport and metabolism	hypothetical protein Poli38472_002196 [Pythium oligandrum]
c257723.graph_c0	1.4	0.81	2.01	0.06	0.16	0	0.000637791	2.82298	--	--	--	--	Zinc-binding domain	--	Uncharacterized protein OS=Symbiodinium microadriaticum OX=2951 GN=AK812_SmicGene6406 PE=4 SV=1	--	hypothetical protein Ctob_001144 [Chrysochromulina tobinii]
c305801.graph_c0	0.78	0.92	1.15	0.13	0.12	0.12	4.71469e-12	2.82279	--	Biological Process: mitotic cell cycle (GO:0000278);; Biological Process: nuclear division (GO:0000280);; Biological Process: mitotic cytokinesis (GO:0000281);; Biological Process: cytokinesis (GO:0000910);; Biological Process: cytokinesis by cell plate formation (GO:0000911);; Biological Process: cell plate assembly (GO:0000919);; Molecular Function: molecular_function (GO:0003674);; Molecular F…	K10357|3.8e-06|egu:105059140|K10357 myosin V | (RefSeq) myosin-8-like isoform X1	Signal transduction mechanisms	RhoGAP domain;; DIL domain	--	Uncharacterized protein OS=Guillardia theta (strain CCMP2712) OX=905079 GN=GUITHDRAFT_165627 PE=4 SV=1	Signal transduction mechanisms	RhoGAP-domain-containing protein, partial [Nadsonia fulvescens var. elongata DSM 6958]
c272296.graph_c0	133.46	167.38	125.95	22.46	16.26	23.76	4.86736e-51	2.81949	Amino acid transport and metabolism	Molecular Function: glutamate-ammonia ligase activity (GO:0004356);; Molecular Function: ATP binding (GO:0005524);; Biological Process: glutamine biosynthetic process (GO:0006542);;	K01915|6.1e-138|ats:109755589|K01915 glutamine synthetase [EC:6.3.1.2] | (RefSeq) LOC109755589; glutamine synthetase	Amino acid transport and metabolism	Glutamine synthetase, catalytic domain;; Glutamine synthetase, beta-Grasp domain	Glutamine synthetase cytosolic isozyme 1-1 OS=Oryza sativa subsp. japonica OX=39947 GN=GLN1-1 PE=1 SV=1	Glutamine synthetase OS=Pythium insidiosum OX=114742 GN=PINS_005684 PE=3 SV=1	Amino acid transport and metabolism	glutamine synthetase [Pythium insidiosum]
c233290.graph_c0	1.88	1.24	2.49	0.29	0.19	0.15	6.14762e-07	2.81864	--	Cellular Component: extracellular region (GO:0005576);; Biological Process: carbohydrate metabolic process (GO:0005975);; Cellular Component: integral component of membrane (GO:0016021);; Molecular Function: cellulose binding (GO:0030248);;	--	--	Lytic polysaccharide mono-oxygenase, cellulose-degrading	--	Uncharacterized protein OS=Tetraselmis sp. GSL018 OX=582737 GN=TSPGSL018_23716 PE=4 SV=1	--	Exoglucanase 2 [Symbiodinium microadriaticum]
c305312.graph_c0	0.41	0.63	1.54	0.1	0.11	0.03	0.000145341	2.81339	--	Molecular Function: nucleic acid binding (GO:0003676);; Molecular Function: protein binding (GO:0005515);; Molecular Function: zinc ion binding (GO:0008270);;	--	--	Leucine Rich repeat;; Peptidase C65 Otubain	--	Uncharacterized protein OS=Bathycoccus prasinos OX=41875 GN=Bathy07g01520 PE=4 SV=1	Function unknown	predicted protein [Bathycoccus prasinos]
c304075.graph_c0	8.17	7.03	4.38	0.3	0.5	0.62	0.000178019	2.81258	Signal transduction mechanisms	Biological Process: response to hypoxia (GO:0001666);; Molecular Function: molecular_function (GO:0003674);; Molecular Function: catalytic activity (GO:0003824);; Molecular Function: protein kinase activity (GO:0004672);; Molecular Function: protein serine/threonine kinase activity (GO:0004674);; Molecular Function: protein serine/threonine/tyrosine kinase activity (GO:0004712);; Molecular Functi…	K00924|8.1e-11|csat:104753636|K00924 kinase [EC:2.7.1.-] | (RefSeq) receptor-like kinase TMK2	--	PB1 domain;; Protein tyrosine and serine/threonine kinase;; Protein kinase domain	Probable serine/threonine-protein kinase SIS8 OS=Arabidopsis thaliana OX=3702 GN=SIS8 PE=1 SV=1	Protein kinase domain-containing protein (Fragment) OS=Rhododendron williamsianum OX=262921 GN=C3L33_09637 PE=4 SV=1	Signal transduction mechanisms	hypothetical protein C3L33_09637, partial [Rhododendron williamsianum]
c292215.graph_c0	0.9	1.21	1.86	0.2	0.07	0.17	2.29099e-06	2.80729	--	Cellular Component: exocyst (GO:0000145);; Molecular Function: phosphatidylinositol-4,5-bisphosphate binding (GO:0005546);; Cellular Component: plasma membrane (GO:0005886);; Biological Process: exocytosis (GO:0006887);; Biological Process: Golgi to plasma membrane transport (GO:0006893);; Molecular Function: GTP-Rho binding (GO:0017049);; Biological Process: exocyst localization (GO:0051601);;	K19983|3.3e-55|sbi:8071811|K19983 exocyst complex component 1 | (RefSeq) exocyst complex component SEC3A	--	Exocyst complex component Sec3;; Exocyst complex component SEC3 N-terminal PIP2 binding PH	--	Sec3-PIP2_bind domain-containing protein OS=Sorghum bicolor OX=4558 GN=SORBI_3005G106700 PE=3 SV=1	Intracellular trafficking, secretion, and vesicular transport	exocyst complex component Sec3-domain-containing protein [Piptocephalis cylindrospora]
c280961.graph_c0	11.49	15.12	12.8	2.12	1.07	2.3	3.21648e-17	2.80707	--	Molecular Function: magnesium ion binding (GO:0000287);; Molecular Function: acetolactate synthase activity (GO:0003984);; Biological Process: isoleucine biosynthetic process (GO:0009097);; Biological Process: valine biosynthetic process (GO:0009099);; Molecular Function: thiamine pyrophosphate binding (GO:0030976);; Molecular Function: flavin adenine dinucleotide binding (GO:0050660);;	K01652|3.5e-190|qsu:112029197|K01652 acetolactate synthase I/II/III large subunit [EC:2.2.1.6] | (RefSeq) acetolactate synthase catalytic subunit, mitochondrial-like	--	Thiamine pyrophosphate enzyme, N-terminal TPP binding domain;; Thiamine pyrophosphate enzyme, C-terminal TPP binding domain;; Thiamine pyrophosphate enzyme, central domain	Acetolactate synthase 1, chloroplastic OS=Nicotiana tabacum OX=4097 GN=ALS SURA PE=1 SV=1	Acetolactate synthase OS=Pythium insidiosum OX=114742 GN=PINS_006057 PE=3 SV=1	--	hypothetical protein Poli38472_008496 [Pythium oligandrum]
c190073.graph_c0	2.01	2.45	2.03	0	0.15	0	0.00137711	2.80695	--	--	--	--	Flocculin type 3 repeat	--	--	--	DEHA2G17820p [Debaryomyces hansenii CBS767]
c276296.graph_c0	0.62	0.96	0.6	0	0	0	0.00196848	2.80593	--	--	--	--	--	--	--	--	--
c260050.graph_c0	2.49	4.79	6.53	0.76	0.21	0.08	0.000234929	2.80366	--	--	--	--	TMEM187 protein family	--	--	--	hypothetical protein CAOG_01305 [Capsaspora owczarzaki ATCC 30864]
c294294.graph_c0	13.92	1.29	4.79	0.39	0	0	0.00202484	2.80304	--	Molecular Function: structural constituent of ribosome (GO:0003735);; Cellular Component: ribosome (GO:0005840);; Biological Process: translation (GO:0006412);; Molecular Function: rRNA binding (GO:0019843);;	K02990|4.4e-58|oeu:111404193|K02990 small subunit ribosomal protein S6 | (RefSeq) uncharacterized protein LOC111404193	Translation, ribosomal structure and biogenesis	Ribosomal protein S6	--	Uncharacterized protein (Fragment) OS=Rhododendron williamsianum OX=262921 GN=C3L33_02398 PE=3 SV=1	Translation, ribosomal structure and biogenesis	hypothetical protein C3L33_02398, partial [Rhododendron williamsianum]
c194717.graph_c0	4.93	4.26	2.76	0.16	0.55	0.16	0.000184216	2.80195	--	Cellular Component: mitochondrial proton-transporting ATP synthase complex, coupling factor F(o) (GO:0000276);; Molecular Function: proton transmembrane transporter activity (GO:0015078);; Biological Process: ATP synthesis coupled proton transport (GO:0015986);;	--	Energy production and conversion	ATP synthase D chain, mitochondrial (ATP5H)	--	ATP synthase subunit d, mitochondrial (Fragment) OS=Anthurium amnicola OX=1678845 GN=atp-7_1 PE=3 SV=1	--	hypothetical protein VHUM_01019 [Vanrija humicola]
c293251.graph_c0	3.23	4.54	2.56	0.43	0.55	0.39	4.98142e-12	2.79949	Amino acid transport and metabolism	Molecular Function: aspartate kinase activity (GO:0004072);; Biological Process: threonine biosynthetic process (GO:0009088);; Biological Process: lysine biosynthetic process via diaminopimelate (GO:0009089);;	K00928|3.2e-49|adu:107494643|K00928 aspartate kinase [EC:2.7.2.4] | (RefSeq) aspartokinase 2, chloroplastic isoform X4	Amino acid transport and metabolism	Amino acid kinase family	Aspartokinase 1, chloroplastic OS=Arabidopsis thaliana OX=3702 GN=AK1 PE=1 SV=1	Aspartokinase OS=Pythium insidiosum OX=114742 GN=PINS_000537 PE=3 SV=1	Amino acid transport and metabolism	hypothetical protein Poli38472_009981 [Pythium oligandrum]
c280317.graph_c0	1.55	1.7	1.26	0.23	0.16	0.15	2.37368e-07	2.79663	--	--	--	--	Armadillo/beta-catenin-like repeat	--	--	--	--
c254081.graph_c0	13.56	15	0.11	0.24	0.42	0.31	0.00171618	2.79214	--	Molecular Function: calcium ion binding (GO:0005509);; Cellular Component: endoplasmic reticulum membrane (GO:0005789);; Molecular Function: zinc ion binding (GO:0008270);; Biological Process: protein transport (GO:0015031);; Cellular Component: integral component of membrane (GO:0016021);; Molecular Function: hydrolase activity, acting on ester bonds (GO:0016788);;	--	--	Zinc finger, ZZ type	--	GPI inositol-deacylase OS=Carpinus fangiana OX=176857 GN=FH972_021493 PE=3 SV=1	--	hypothetical protein PHYBLDRAFT_37167, partial [Phycomyces blakesleeanus NRRL 1555(-)]
c268291.graph_c0	7.03	7.31	11.89	0.88	0.18	1.32	6.16262e-05	2.78743	--	--	--	--	--	--	--	--	--
c189881.graph_c0	0.45	0.15	0.53	0.04	0.02	0	0.00115644	2.78618	--	--	--	--	--	--	--	--	--
c271291.graph_c0	2.15	3.93	1.38	0.17	0.05	0.38	0.000213748	2.78512	Carbohydrate transport and metabolism	Molecular Function: hydrolase activity, hydrolyzing O-glycosyl compounds (GO:0004553);; Biological Process: carbohydrate metabolic process (GO:0005975);;	--	--	Glycosyl hydrolases family 16	--	GH16 domain-containing protein OS=Fistulifera solaris OX=1519565 GN=FisN_20Hu231 PE=4 SV=1	Carbohydrate transport and metabolism	hypothetical protein FOVG_08138 [Fusarium oxysporum f. sp. pisi HDV247]
c84052.graph_c0	0.99	0.57	0.98	0.08	0.12	0.03	6.96876e-05	2.7849	--	--	--	--	--	--	--	--	hypothetical protein GQ607_005684 [Colletotrichum asianum]
c225430.graph_c0	2.38	1.31	2.84	0.25	0.28	0.24	5.23084e-07	2.78278	--	--	--	--	MAC/Perforin domain	--	--	--	--
c273421.graph_c0	2.3	4.37	5.93	0.64	0.06	0.35	0.000188452	2.7803	Coenzyme transport and metabolism	Molecular Function: pyridoxal 5'-phosphate synthase (glutamine hydrolysing) activity (GO:0036381);; Biological Process: pyridoxal phosphate biosynthetic process (GO:0042823);;	K06215|4.4e-122|gsl:Gasu_12160|K06215 pyridoxal 5'-phosphate synthase pdxS subunit [EC:4.3.3.6] | (RefSeq) pyridoxine biosynthesis protein	Coenzyme transport and metabolism	SOR/SNZ family;; Thiazole biosynthesis protein ThiG;; Dihydrouridine synthase (Dus)	Probable pyridoxal 5'-phosphate synthase subunit PDX1 OS=Ginkgo biloba OX=3311 GN=PDX1 PE=2 SV=1	Pyridoxal 5'-phosphate synthase subunit PDX1-like protein OS=Hymenophyllum caudiculatum OX=295381 PE=2 SV=1	Coenzyme transport and metabolism	pyridoxine biosynthesis protein pyroA [Rhizopus delemar RA 99-880]
c228175.graph_c0	1.34	0.79	1.36	0.15	0.08	0.15	7.1701e-06	2.77752	--	Biological Process: intracellular protein transport (GO:0006886);; Biological Process: endoplasmic reticulum to Golgi vesicle-mediated transport (GO:0006888);; Cellular Component: COPII vesicle coat (GO:0030127);;	--	--	Sec23/Sec24 trunk domain;; von Willebrand factor type A domain	--	VWFA domain-containing protein OS=Ectocarpus siliculosus OX=2880 GN=Esi_0028_0109 PE=4 SV=1	--	conserved unknown protein [Ectocarpus siliculosus]
c310634.graph_c0	9.37	11.27	7.99	1.56	1.37	1.48	1.25424e-78	2.7739	Lipid transport and metabolism	Molecular Function: magnesium ion binding (GO:0000287);; Molecular Function: enoyl-[acyl-carrier-protein] reductase (NADH) activity (GO:0004318);; Cellular Component: fatty acid synthase complex (GO:0005835);; Biological Process: fatty acid biosynthetic process (GO:0006633);; Molecular Function: holo-[acyl-carrier-protein] synthase activity (GO:0008897);;	K00667|0.0e+00|qsu:111990661|K00667 fatty acid synthase subunit alpha, fungi type [EC:2.3.1.86] | (RefSeq) fatty acid synthase subunit alpha-like	--	Domain of unknown function (DUF1729);; Fatty acid synthase subunit alpha Acyl carrier domain;; Acyl transferase domain;; Fatty acid synthase type I helical domain;; Integral membrane protein EMC3/TMCO1-like;; Starter unit:ACP transacylase in aflatoxin biosynthesis;; MaoC like domain;; Fatty acid synthase meander beta sheet domain;; Beta-ketoacyl synthase, N-terminal domain;; 4'-phosphopantetheiny…	--	PKS_AT domain-containing protein OS=Globisporangium ultimum (strain ATCC 200006 / CBS 805.95 / DAOM BR144) OX=431595 PE=3 SV=1	Lipid transport and metabolism	hypothetical protein Poli38472_002494 [Pythium oligandrum]
c264519.graph_c0	0.77	1.34	1.56	0	0.07	0.08	0.00112716	2.77319	General function prediction only	--	--	--	--	--	VWFA domain-containing protein OS=Achlya hypogyna OX=1202772 GN=ACHHYP_00047 PE=4 SV=1	Posttranslational modification, protein turnover, chaperones	hypothetical protein ACHHYP_00047 [Achlya hypogyna]
c291158.graph_c0	9.05	11.4	8.1	1.31	0.99	1.84	6.19449e-20	2.77268	Posttranslational modification, protein turnover, chaperones	Molecular Function: ATP binding (GO:0005524);; Cellular Component: mitochondrion (GO:0005739);; Biological Process: mitochondrion organization (GO:0007005);;	K17681|8.7e-114|ccp:CHC_T00004941001|K17681 ATPase family AAA domain-containing protein 3A/B | (RefSeq) hypothetical protein	Posttranslational modification, protein turnover, chaperones	Domain of unknown function (DUF3523);; ATPase family associated with various cellular activities (AAA);; Holliday junction DNA helicase RuvB P-loop domain	Protein SUPPRESSOR OF K(+) TRANSPORT GROWTH DEFECT 1 OS=Arabidopsis thaliana OX=3702 GN=SKD1 PE=1 SV=1	ATPase family AAA domain-containing protein 3A OS=Pythium insidiosum OX=114742 GN=PINS_007102 PE=4 SV=1	Posttranslational modification, protein turnover, chaperones	hypothetical protein Poli38472_004268 [Pythium oligandrum]
c269851.graph_c0	0.81	2.2	2.53	0.2	0.04	0.2	0.000270593	2.76986	Function unknown	Cellular Component: membrane (GO:0016020);; Cellular Component: integral component of membrane (GO:0016021);;	K14638|1.0e-22|mng:MNEG_6196|K14638 solute carrier family 15 (peptide/histidine transporter), member 3/4 | (RefSeq) Peptide transporter PTR2	Function unknown	SNARE associated Golgi protein	--	Uncharacterized protein OS=Vitis vinifera OX=29760 GN=VIT_05s0020g02660 PE=4 SV=1	Replication, recombination and repair	PREDICTED: uncharacterized protein LOC100242671 [Vitis vinifera]
c237009.graph_c0	0.62	1.08	0.72	0	0	0.06	0.00176379	2.76861	--	Molecular Function: thyroxine 5'-deiodinase activity (GO:0004800);; Biological Process: oxidation-reduction process (GO:0055114);;	--	--	Iodothyronine deiodinase	--	--	--	hypothetical protein RclHR1_10870003 [Rhizophagus clarus]
c280884.graph_c1	5.05	1.19	0.33	0.14	0.06	0	0.00214887	2.76342	Translation, ribosomal structure and biogenesis	Molecular Function: RNA binding (GO:0003723);; Cellular Component: cytoplasm (GO:0005737);;	K13126|1.1e-148|csl:COCSUDRAFT_46684|K13126 polyadenylate-binding protein | (RefSeq) polyadenylate binding protein	--	RNA recognition motif. (a.k.a. RRM, RBD, or RNP domain);; Poly-adenylate binding protein, unique domain;; RNA recognition motif. (a.k.a. RRM, RBD, or RNP domain)	Polyadenylate-binding protein 2 OS=Arabidopsis thaliana OX=3702 GN=PAB2 PE=1 SV=1	Polyadenylate-binding protein OS=Anthurium amnicola OX=1678845 GN=PABPC1 PE=3 SV=1	RNA processing and modification	polyadenylate-binding protein 4-like [Rhodamnia argentea]
c295290.graph_c0	2.51	4.35	3.2	0.42	0.44	0.52	4.1396e-12	2.76004	--	Cellular Component: integral component of membrane (GO:0016021);;	--	--	Sulfite exporter TauE/SafE	Sulfite exporter TauE/SafE family protein 1 OS=Arabidopsis thaliana OX=3702 GN=At1g11540 PE=2 SV=2	Uncharacterized protein OS=Globisporangium ultimum (strain ATCC 200006 / CBS 805.95 / DAOM BR144) OX=431595 PE=4 SV=1	Function unknown	hypothetical protein Poli38472_000564 [Pythium oligandrum]
c283499.graph_c1	0.51	0.95	0.78	0.07	0.08	0.03	0.000179924	2.75583	--	Molecular Function: molecular_function (GO:0003674);; Molecular Function: catalytic activity (GO:0003824);; Molecular Function: protein kinase activity (GO:0004672);; Molecular Function: protein serine/threonine kinase activity (GO:0004674);; Molecular Function: protein serine/threonine/tyrosine kinase activity (GO:0004712);; Molecular Function: protein tyrosine kinase activity (GO:0004713);; Mol…	--	Signal transduction mechanisms	FRG1-like domain;; Protein tyrosine and serine/threonine kinase;; Protein kinase domain;; Fascin domain	Receptor-like serine/threonine-protein kinase ALE2 OS=Arabidopsis thaliana OX=3702 GN=ALE2 PE=1 SV=1	Aste57867_19081 protein OS=Aphanomyces stellatus OX=120398 GN=Aste57867_19081 PE=3 SV=1	Signal transduction mechanisms	hypothetical protein As57867_019017 [Aphanomyces stellatus]
c300989.graph_c0	8.54	10.78	7.7	1.32	1.25	1.55	1.02765e-36	2.7546	Amino acid transport and metabolism	Molecular Function: N-acetyl-gamma-glutamyl-phosphate reductase activity (GO:0003942);; Cellular Component: cytoplasm (GO:0005737);; Biological Process: arginine biosynthetic process (GO:0006526);; Molecular Function: NAD binding (GO:0051287);;	K00145|1.4e-31|ini:109162194|K00145 N-acetyl-gamma-glutamyl-phosphate reductase [EC:1.2.1.38] | (RefSeq) probable N-acetyl-gamma-glutamyl-phosphate reductase, chloroplastic	Amino acid transport and metabolism	Amino acid kinase family;; Semialdehyde dehydrogenase, NAD binding domain;; Semialdehyde dehydrogenase, dimerisation domain	Probable N-acetyl-gamma-glutamyl-phosphate reductase, chloroplastic OS=Arabidopsis thaliana OX=3702 GN=At2g19940 PE=1 SV=2	N-acetyl-gamma-glutamyl-phosphate reductase OS=Pythium insidiosum OX=114742 GN=PINS_000787 PE=3 SV=1	Amino acid transport and metabolism	N-acetyl-gamma-glutamyl-phosphate reductase [Pythium insidiosum]
c281527.graph_c0	4.82	5.16	9.77	0.93	0.88	0.44	3.9384e-06	2.75215	--	Molecular Function: hydrolase activity, hydrolyzing O-glycosyl compounds (GO:0004553);; Cellular Component: cell wall (GO:0005618);; Biological Process: carbohydrate metabolic process (GO:0005975);; Biological Process: cellular glucan metabolic process (GO:0006073);; Molecular Function: xyloglucan:xyloglucosyl transferase activity (GO:0016762);; Cellular Component: apoplast (GO:0048046);;	K08235|1.2e-63|ini:109187679|K08235 xyloglucan:xyloglucosyl transferase [EC:2.4.1.207] | (RefSeq) xyloglucan endotransglucosylase/hydrolase protein 15-like	--	Glycosyl hydrolases family 16;; Xyloglucan endo-transglycosylase (XET) C-terminus	Xyloglucan endotransglucosylase/hydrolase protein 22 OS=Arabidopsis thaliana OX=3702 GN=XTH22 PE=1 SV=1	Xyloglucan endotransglucosylase/hydrolase (Fragment) OS=Rhododendron williamsianum OX=262921 GN=C3L33_11379 PE=3 SV=1	Carbohydrate transport and metabolism	hypothetical protein C3L33_11379, partial [Rhododendron williamsianum]
c188839.graph_c0	14.56	34.87	38.5	4.72	3.04	3.83	1.49029e-09	2.74957	--	Cellular Component: integral component of membrane (GO:0016021);;	--	--	Tetraspanin family	--	--	--	--
c190705.graph_c0	0.47	1.14	0.49	0	0	0.08	0.00183294	2.74631	Secondary metabolites biosynthesis, transport and catabolism	Molecular Function: molecular_function (GO:0003674);; Molecular Function: catalytic activity (GO:0003824);; Cellular Component: cellular_component (GO:0005575);; Cellular Component: intracellular (GO:0005622);; Cellular Component: obsolete cell (GO:0005623);; Cellular Component: cytoplasm (GO:0005737);; Cellular Component: endoplasmic reticulum (GO:0005783);; Biological Process: cellular aromatic…	K00660|7.3e-31|ppp:112279843|K00660 chalcone synthase [EC:2.3.1.74] | (RefSeq) chalcone synthase-like	--	Chalcone and stilbene synthases, C-terminal domain;; Chalcone and stilbene synthases, N-terminal domain	Chalcone synthase C (Fragment) OS=Ipomoea purpurea OX=4121 GN=CHSC PE=3 SV=1	Uncharacterized protein OS=Lupinus albus OX=3870 GN=Lal_00007794 PE=3 SV=1	Lipid transport and metabolism	uncharacterized protein FOYG_09951 [Fusarium oxysporum NRRL 32931]
c106457.graph_c0	6.82	9.09	12.52	0.63	0.51	0	0.00128811	2.74567	--	Molecular Function: structural constituent of ribosome (GO:0003735);; Cellular Component: ribosome (GO:0005840);; Biological Process: translational elongation (GO:0006414);;	K02942|6.2e-16|qsu:112011179|K02942 large subunit ribosomal protein LP1 | (RefSeq) 60S acidic ribosomal protein P1-like	Translation, ribosomal structure and biogenesis	60s Acidic ribosomal protein	60S acidic ribosomal protein P1 OS=Chlamydomonas reinhardtii OX=3055 PE=3 SV=1	60S acidic ribosomal protein P1 OS=Anthurium amnicola OX=1678845 GN=ALTA12_3 PE=3 SV=1	Translation, ribosomal structure and biogenesis	60S acidic ribosomal protein P1 [Cryptococcus amylolentus CBS 6039]
c302108.graph_c0	2.09	3.07	3.34	0.3	0.49	0.4	5.38725e-12	2.74481	Energy production and conversion	Cellular Component: integral component of membrane (GO:0016021);; Molecular Function: oxidoreductase activity (GO:0016491);; Biological Process: oxidation-reduction process (GO:0055114);;	K00521|1.4e-17|smo:SELMODRAFT_145556|K00521 ferric-chelate reductase [EC:1.16.1.7] | (RefSeq) hypothetical protein	--	Ferric reductase NAD binding domain;; Ferric reductase like transmembrane component;; FAD-binding domain;; Oxidoreductase NAD-binding domain	Ferric reduction oxidase 8, mitochondrial OS=Arabidopsis thaliana OX=3702 GN=FRO8 PE=1 SV=1	FAD-binding FR-type domain-containing protein OS=Phytophthora megakarya OX=4795 GN=PHMEG_0002575 PE=4 SV=1	--	hypothetical protein PHMEG_0002575 [Phytophthora megakarya]
c219578.graph_c1	1.63	1.71	1.58	0.18	0.15	0.26	6.86168e-07	2.74424	Amino acid transport and metabolism	Molecular Function: homocitrate synthase activity (GO:0004410);; Biological Process: lysine biosynthetic process via aminoadipic acid (GO:0019878);;	K01655|5.3e-158|qsu:112011564|K01655 homocitrate synthase [EC:2.3.3.14] | (RefSeq) homocitrate synthase, mitochondrial-like	Amino acid transport and metabolism	HMGL-like	--	Homocitrate synthase OS=Anthurium amnicola OX=1678845 GN=lys4_2 PE=3 SV=1	Amino acid transport and metabolism	hypothetical protein VHUM_03695 [Vanrija humicola]
c261181.graph_c0	0.78	0.5	0.62	0.07	0.03	0.06	0.000261487	2.74398	--	--	--	--	--	--	--	--	--
c225783.graph_c0	3.13	3.41	2.39	0.39	0.22	0.51	4.08581e-07	2.72658	Energy production and conversion	Molecular Function: electron transfer activity (GO:0009055);; Molecular Function: heme binding (GO:0020037);; Molecular Function: metal ion binding (GO:0046872);;	K00413|1.0e-100|qsu:112011362|K00413 ubiquinol-cytochrome c reductase cytochrome c1 subunit | (RefSeq) cytochrome c1, heme protein, mitochondrial-like	Energy production and conversion	Cytochrome C1 family	Cytochrome c1 2, heme protein, mitochondrial OS=Arabidopsis thaliana OX=3702 GN=CYC1-2 PE=1 SV=1	Cytochrome c1, heme protein, mitochondrial (Fragment) OS=Anthurium amnicola OX=1678845 GN=CYT1_15 PE=4 SV=1	Energy production and conversion	hypothetical protein VHUM_02560 [Vanrija humicola]
c304180.graph_c0	1.89	3.86	30.51	1.51	0.52	0.56	0.000975439	2.72421	Carbohydrate transport and metabolism	--	K06617|0.0e+00|sind:105175015|K06617 raffinose synthase [EC:2.4.1.82] | (RefSeq) probable galactinol--sucrose galactosyltransferase 1	--	Raffinose synthase or seed imbibition protein Sip1	Probable galactinol--sucrose galactosyltransferase 2 OS=Arabidopsis thaliana OX=3702 GN=RFS2 PE=2 SV=2	Uncharacterized protein (Fragment) OS=Rhododendron williamsianum OX=262921 GN=C3L33_09715 PE=3 SV=1	Function unknown	hypothetical protein C3L33_09715, partial [Rhododendron williamsianum]
c273385.graph_c0	2.96	1.23	1.75	0.23	0.2	0.17	7.12553e-05	2.71667	--	--	--	--	Putative sensor	--	--	--	hypothetical protein CAOG_09173 [Capsaspora owczarzaki ATCC 30864]
c144553.graph_c0	5.69	2.49	10.61	0.48	0.13	0.78	0.000706947	2.7145	--	--	--	--	--	--	--	--	--
c278245.graph_c0	1.74	1.71	1.62	0.24	0.14	0.27	2.6255e-07	2.71203	--	--	--	--	--	--	Uncharacterized protein OS=Pythium insidiosum OX=114742 GN=PINS_003407 PE=4 SV=1	--	Hypothetical protein PINS_003407 [Pythium insidiosum]
c281528.graph_c0	2.03	4.06	9.12	0.42	0.12	0.55	0.000821701	2.7064	--	Cellular Component: integral component of membrane (GO:0016021);;	--	--	AWPM-19-like family	Membrane protein PM19L OS=Oryza sativa subsp. japonica OX=39947 GN=PM19L PE=2 SV=1	Uncharacterized protein OS=Camellia sinensis var. sinensis OX=542762 GN=TEA_018019 PE=4 SV=1	Function unknown	hypothetical protein HYC85_002589 [Camellia sinensis]
c286745.graph_c0	0.66	1.29	1.83	0.08	0.18	0.08	0.000246316	2.70534	--	--	--	--	FYVE zinc finger	--	--	--	--
c85614.graph_c0	2.27	2.79	4.21	0.18	0.3	0.17	0.00066065	2.70222	Energy production and conversion	Biological Process: ATP synthesis coupled proton transport (GO:0015986);; Cellular Component: proton-transporting ATP synthase complex, catalytic core F(1) (GO:0045261);; Molecular Function: proton-transporting ATP synthase activity, rotational mechanism (GO:0046933);;	K02134|1.5e-37|qsu:111991453|K02134 F-type H+-transporting ATPase subunit delta | (RefSeq) ATP synthase subunit delta, mitochondrial-like	Energy production and conversion	ATP synthase, Delta/Epsilon chain, beta-sandwich domain	--	ATP synthase subunit delta, mitochondrial (Fragment) OS=Anthurium amnicola OX=1678845 GN=atpD_20 PE=3 SV=1	Energy production and conversion	hypothetical protein VHUM_02635 [Vanrija humicola]
c295303.graph_c0	5.89	6.49	5.45	0.97	0.72	1.14	9.63592e-31	2.69651	Amino acid transport and metabolism	Molecular Function: aspartate kinase activity (GO:0004072);; Biological Process: cellular amino acid biosynthetic process (GO:0008652);; Biological Process: oxidation-reduction process (GO:0055114);;	K12524|8.8e-142|lsv:111877761|K12524 bifunctional aspartokinase / homoserine dehydrogenase 1 [EC:2.7.2.4 1.1.1.3] | (RefSeq) bifunctional aspartokinase/homoserine dehydrogenase, chloroplastic-like	--	Amino acid kinase family;; Homoserine dehydrogenase;; ACT domain;; ACT domain;; Homoserine dehydrogenase, NAD binding domain	Bifunctional aspartokinase/homoserine dehydrogenase 2, chloroplastic OS=Arabidopsis thaliana OX=3702 GN=AKHSDH2 PE=1 SV=1	Aspartokinase OS=Pythium brassicum OX=1485010 GN=PybrP1_011124 PE=3 SV=1	Amino acid transport and metabolism	Bifunctional aspartokinase/homoserine dehydrogenase, partial [Globisporangium splendens]
c283389.graph_c0	2.06	2.37	2.17	0.42	0.2	0.37	1.77992e-10	2.69621	--	Molecular Function: molecular_function (GO:0003674);; Molecular Function: DNA-binding transcription factor activity (GO:0003700);; Molecular Function: binding (GO:0005488);; Molecular Function: protein binding (GO:0005515);; Cellular Component: cellular_component (GO:0005575);; Cellular Component: intracellular (GO:0005622);; Cellular Component: obsolete cell (GO:0005623);; Cellular Component: nu…	K22377|2.8e-09|smo:SELMODRAFT_437336|K22377 E3 ubiquitin-protein ligase listerin [EC:2.3.2.27] | (RefSeq) hypothetical protein	--	CCT motif	Two-component response regulator-like APRR5 OS=Arabidopsis thaliana OX=3702 GN=APRR5 PE=1 SV=2	CCT domain-containing protein (Fragment) OS=Pythium insidiosum OX=114742 GN=PINS_005927 PE=4 SV=1	Transcription	hypothetical protein Poli38472_003926 [Pythium oligandrum]
c271516.graph_c0	1.91	3.75	3.45	0.5	0.11	0.12	0.000530995	2.69293	--	--	--	--	Domain of unknown function (DUF4702)	--	--	--	--
c238923.graph_c0	0.45	0.87	0.85	0	0.04	0.09	0.00143078	2.68919	--	Cellular Component: exocyst (GO:0000145);; Molecular Function: SNARE binding (GO:0000149);; Molecular Function: molecular_function (GO:0003674);; Molecular Function: binding (GO:0005488);; Molecular Function: protein binding (GO:0005515);; Cellular Component: cellular_component (GO:0005575);; Cellular Component: extracellular region (GO:0005576);; Cellular Component: extracellular space (GO:00056…	--	--	Exocyst complex component Sec6	--	Sec6 OS=Blastocystis sp. subtype 1 (strain ATCC 50177 / NandII) OX=478820 GN=AV274_2157 PE=3 SV=1	Intracellular trafficking, secretion, and vesicular transport	hypothetical protein CAOG_04879 [Capsaspora owczarzaki ATCC 30864]
c212928.graph_c0	3.09	2.6	1.62	0	0.3	0.23	0.000820282	2.68346	--	--	--	--	--	--	--	--	--
c212432.graph_c0	3.66	1.69	2.62	0.38	0.11	0	0.00152324	2.67466	--	--	--	--	Lustrin, cysteine-rich repeated domain	--	--	--	--
c266149.graph_c0	0.73	1.22	0.9	0	0.04	0.15	0.00119816	2.67218	Coenzyme transport and metabolism	Biological Process: biosynthetic process (GO:0009058);; Molecular Function: transferase activity (GO:0016740);; Molecular Function: pyridoxal phosphate binding (GO:0030170);;	K00652|4.0e-72|gsl:Gasu_03220|K00652 8-amino-7-oxononanoate synthase [EC:2.3.1.47] | (RefSeq) 8-amino-7-oxononanoate synthase	Amino acid transport and metabolism	Aminotransferase class I and II;; Cys/Met metabolism PLP-dependent enzyme	Long chain base biosynthesis protein 2a OS=Arabidopsis thaliana OX=3702 GN=LCB2a PE=1 SV=1	Aminotran_1_2 domain-containing protein OS=Globisporangium ultimum (strain ATCC 200006 / CBS 805.95 / DAOM BR144) OX=431595 PE=3 SV=1	Amino acid transport and metabolism	hypothetical protein Poli38472_010338 [Pythium oligandrum]
c274029.graph_c0	25.52	34.11	24.26	4.1	3.48	5.61	1.7386e-23	2.67054	Carbohydrate transport and metabolism	Molecular Function: phosphoglycerate mutase activity (GO:0004619);; Biological Process: glycolytic process (GO:0006096);;	K01834|1.3e-62|cre:CHLREDRAFT_99328|K01834 2,3-bisphosphoglycerate-dependent phosphoglycerate mutase [EC:5.4.2.11] | (RefSeq) PGM5; phosphoglycerate mutase	Carbohydrate transport and metabolism	Histidine phosphatase superfamily (branch 1)	2,3-bisphosphoglycerate-dependent phosphoglycerate mutase 2 OS=Arabidopsis thaliana OX=3702 GN=gpmA2 PE=2 SV=1	Phosphoglycerate mutase OS=Pythium insidiosum OX=114742 GN=PINS_003011 PE=3 SV=1	Carbohydrate transport and metabolism	hypothetical protein Poli38472_007116 [Pythium oligandrum]
c261160.graph_c0	2.99	10.53	4.2	0.04	0	0.63	0.00312934	2.66958	Secondary metabolites biosynthesis, transport and catabolism	Biological Process: cellular aromatic compound metabolic process (GO:0006725);; Molecular Function: ferric iron binding (GO:0008199);; Molecular Function: oxidoreductase activity, acting on single donors with incorporation of molecular oxygen, incorporation of two atoms of oxygen (GO:0016702);;	--	--	Dioxygenase	--	INTRADIOL_DIOXYGENAS domain-containing protein OS=Phytophthora nicotianae OX=4790 GN=AM587_10002713 PE=4 SV=1	--	related to protocatechuate 3,4-dioxygenase beta subunit [Fusarium proliferatum ET1]
c153425.graph_c0	3.19	2.31	1.49	0.19	0.13	0	0.00225716	2.66786	--	Molecular Function: cytochrome-c oxidase activity (GO:0004129);; Cellular Component: mitochondrial envelope (GO:0005740);;	K02265|3.0e-28|qsu:112032703|K02265 cytochrome c oxidase subunit 5b | (RefSeq) cytochrome c oxidase subunit 4, mitochondrial-like	Energy production and conversion	Cytochrome c oxidase subunit Vb	--	Cytochrome c oxidase subunit 4, mitochondrial OS=Anthurium amnicola OX=1678845 GN=cox-4_0 PE=4 SV=1	Energy production and conversion	hypothetical protein VHUM_03397 [Vanrija humicola]
c144438.graph_c0	6.47	7.18	5.35	1	0.62	0.25	0.000125706	2.66537	Translation, ribosomal structure and biogenesis	Molecular Function: RNA binding (GO:0003723);; Molecular Function: structural constituent of ribosome (GO:0003735);; Biological Process: translation (GO:0006412);; Cellular Component: small ribosomal subunit (GO:0015935);;	K02985|1.8e-66|mdm:103455793|K02985 small subunit ribosomal protein S3e | (RefSeq) 40S ribosomal protein S3-3	Translation, ribosomal structure and biogenesis	Ribosomal protein S3, C-terminal domain;; KH domain	40S ribosomal protein S3-2 OS=Arabidopsis thaliana OX=3702 GN=RPS3B PE=1 SV=1	Predicted protein OS=Hordeum vulgare subsp. vulgare OX=112509 PE=2 SV=1	Translation, ribosomal structure and biogenesis	hypothetical protein VHUM_04364 [Vanrija humicola]
c88995.graph_c0	0.45	0.64	0.59	0.06	0.03	0.06	0.000425351	2.66316	--	Biological Process: amino acid transmembrane transport (GO:0003333);; Molecular Function: molecular_function (GO:0003674);; Molecular Function: transporter activity (GO:0005215);; Molecular Function: organic acid transmembrane transporter activity (GO:0005342);; Biological Process: transport (GO:0006810);; Biological Process: ion transport (GO:0006811);; Biological Process: cation transport (GO:0…	K23544|3.9e-31|aly:9318519|K23544 serine incorporator 1/3 | (RefSeq) probable serine incorporator	Function unknown	Serine incorporator (Serinc)	--	Serine incorporator 3 OS=Hondaea fermentalgiana OX=2315210 GN=FCC1311_012102 PE=3 SV=1	Function unknown	Serine incorporator 3 [Hondaea fermentalgiana]
c278127.graph_c0	3.28	9.58	1.6	0.2	0.1	0.79	0.00121506	2.65455	Carbohydrate transport and metabolism	Biological Process: reproduction (GO:0000003);; Biological Process: developmental process involved in reproduction (GO:0003006);; Molecular Function: molecular_function (GO:0003674);; Molecular Function: catalytic activity (GO:0003824);; Molecular Function: hydrolase activity, hydrolyzing O-glycosyl compounds (GO:0004553);; Cellular Component: cell wall (GO:0005618);; Biological Process: carbohyd…	K08235|9.8e-12|dcr:108204514|K08235 xyloglucan:xyloglucosyl transferase [EC:2.4.1.207] | (RefSeq) probable xyloglucan endotransglucosylase/hydrolase protein 28 isoform X1	--	Glycosyl hydrolases family 16	--	GH16 domain-containing protein OS=Carpinus fangiana OX=176857 GN=FH972_023123 PE=4 SV=1	Carbohydrate transport and metabolism	probable rAsp f 9 allergen [Fusarium proliferatum ET1]
c288351.graph_c0	2.27	5.99	1.13	0.08	0	0.35	0.00309939	2.65434	--	--	--	--	Putative adhesin	--	--	--	hypothetical protein F25303_4051 [Fusarium sp. NRRL 25303]
c283801.graph_c0	1.32	1.39	2.84	0.29	0.1	0.17	0.000233505	2.65195	--	Molecular Function: molecular_function (GO:0003674);; Molecular Function: signaling receptor binding (GO:0005102);; Molecular Function: binding (GO:0005488);; Molecular Function: protein binding (GO:0005515);; Cellular Component: cellular_component (GO:0005575);; Cellular Component: intracellular (GO:0005622);; Cellular Component: obsolete cell (GO:0005623);; Cellular Component: cytoplasm (GO:000…	K21437|7.5e-33|pda:103720487|K21437 ankyrin repeat domain-containing protein 13 | (RefSeq) ankyrin repeat domain-containing protein 13C-like	General function prediction only	GPCR-chaperone;; Ankyrin repeats (many copies);; Ankyrin repeat	--	ANK_REP_REGION domain-containing protein OS=Arachis hypogaea OX=3818 GN=Ahy_B09g096873 PE=4 SV=1	Function unknown	hypothetical protein LY90DRAFT_675870 [Neocallimastix californiae]
c85381.graph_c0	4.81	2.22	6.21	0	0	0.49	0.0031249	2.65179	Posttranslational modification, protein turnover, chaperones	Molecular Function: protein binding (GO:0005515);;	K02927|3.5e-06|cme:CYME_CMC045C|K02927 ubiquitin-large subunit ribosomal protein L40e | (RefSeq) 60S ribosomal protein L40, ubiquitin fusion protein	--	Ubiquitin family	Polyubiquitin OS=Phytophthora infestans OX=4787 PE=1 SV=2	Uncharacterized protein OS=Ectocarpus sp. CCAP 1310/34 OX=867726 GN=ESUBFT_880_13 PE=4 SV=1	--	Ubiquitin-40S ribosomal protein S27a [Lachnellula occidentalis]
c291714.graph_c0	0.72	1.48	1.71	0.19	0.11	0.15	3.94195e-05	2.65151	--	Molecular Function: protein binding (GO:0005515);; Cellular Component: cytoplasm (GO:0005737);;	--	--	BAR domain	--	--	--	hypothetical protein CF328_g579 [Tilletia controversa]
c167050.graph_c0	0.71	0.44	0.46	0.03	0.06	0.03	0.000910088	2.64885	Carbohydrate transport and metabolism	Molecular Function: molecular_function (GO:0003674);; Molecular Function: transporter activity (GO:0005215);; Molecular Function: organic acid transmembrane transporter activity (GO:0005342);; Cellular Component: cellular_component (GO:0005575);; Cellular Component: obsolete cell (GO:0005623);; Cellular Component: plasma membrane (GO:0005886);; Biological Process: transport (GO:0006810);; Biologi…	--	General function prediction only	Major Facilitator Superfamily;; Sugar (and other) transporter	--	MFS domain-containing protein OS=Carpinus fangiana OX=176857 GN=FH972_025209 PE=4 SV=1	Energy production and conversion	hypothetical protein VHUM_02710 [Vanrija humicola]
c212343.graph_c0	2.76	1.12	3.86	0.34	0.09	0.11	0.00146739	2.64298	--	--	--	--	--	--	--	--	--
c275692.graph_c0	55.76	74.21	58.74	12.03	10.56	8.07	1.80904e-33	2.64104	--	Molecular Function: DNA binding (GO:0003677);;	--	--	Myb-like DNA-binding domain	--	Myb-like DNA-binding protein, putative OS=Pythium insidiosum OX=114742 GN=PINS_000280 PE=4 SV=1	--	myb-like DNA-binding protein, putative [Pythium insidiosum]
c269581.graph_c0	2.89	5.18	1.18	0.09	0	0.42	0.00285565	2.63604	--	Cellular Component: integral component of membrane (GO:0016021);; Biological Process: transmembrane transport (GO:0055085);;	--	--	Major Facilitator Superfamily	--	--	--	uncharacterized protein FPRN_01826 [Fusarium proliferatum]
c247345.graph_c0	3.21	3.4	2.89	0.23	0.52	0.52	8.8117e-07	2.63593	Nucleotide transport and metabolism	--	K22314|5.1e-11|csl:COCSUDRAFT_53611|K22314 glucosinolate gamma-glutamyl hydrolase [EC:3.4.19.16] | (RefSeq) class I glutamine amidotransferase-like protein	--	Glutamine amidotransferase class-I	--	Uncharacterized protein OS=Aphanomyces euteiches OX=100861 GN=Ae201684_011466 PE=4 SV=1	Inorganic ion transport and metabolism	hypothetical protein Ae201684_011466 [Aphanomyces euteiches]
c294857.graph_c0	2.63	3.81	2.1	0.17	0.26	0.65	8.77133e-06	2.63425	--	--	--	--	--	--	Uncharacterized protein OS=Phytophthora parasitica OX=4792 GN=L917_19025 PE=4 SV=1	--	hypothetical protein Poli38472_014389 [Pythium oligandrum]
c280775.graph_c0	8.87	10.41	6.66	0.93	1.23	1.8	7.22471e-11	2.62521	Inorganic ion transport and metabolism	Molecular Function: carbonate dehydratase activity (GO:0004089);; Molecular Function: zinc ion binding (GO:0008270);;	K01674|1.5e-23|han:110863938|K01674 carbonic anhydrase [EC:4.2.1.1] | (RefSeq) alpha carbonic anhydrase 4-like	General function prediction only	Eukaryotic-type carbonic anhydrase	Alpha carbonic anhydrase 3 OS=Arabidopsis thaliana OX=3702 GN=ACA3 PE=2 SV=1	Carbonic anhydrase OS=Globisporangium ultimum (strain ATCC 200006 / CBS 805.95 / DAOM BR144) OX=431595 PE=3 SV=1	Transcription	Carbonic anhydrase, partial [Globisporangium splendens]
c293330.graph_c0	2.43	3.23	2.27	0.5	0.27	0.48	5.63812e-12	2.61717	--	--	--	Intracellular trafficking, secretion, and vesicular transport	Tetratricopeptide repeat;; Tetratricopeptide repeat;; Tetratricopeptide repeat;; TPR repeat;; Tetratricopeptide repeat;; Tetratricopeptide repeat;; Tetratricopeptide repeat;; Tetratricopeptide repeat;; Anaphase-promoting complex, cyclosome, subunit 3;; Tetratricopeptide repeat;; Tetratricopeptide repeat	--	Uncharacterized protein OS=Phytophthora sojae (strain P6497) OX=1094619 GN=PHYSODRAFT_552164 PE=4 SV=1	--	hypothetical protein Poli38472_006305 [Pythium oligandrum]
c134813.graph_c0	0.8	0.84	1.16	0.13	0.11	0	0.000873654	2.61709	--	--	--	--	--	--	--	--	hypothetical protein VHUM_03204 [Vanrija humicola]
c284012.graph_c0	8.83	13.53	10.23	1.65	1.33	2.24	3.34774e-16	2.61671	Amino acid transport and metabolism	Molecular Function: aspartate-semialdehyde dehydrogenase activity (GO:0004073);; Biological Process: methionine biosynthetic process (GO:0009086);; Biological Process: threonine biosynthetic process (GO:0009088);; Biological Process: lysine biosynthetic process via diaminopimelate (GO:0009089);; Biological Process: isoleucine biosynthetic process (GO:0009097);; Cellular Component: integral compon…	K00133|1.1e-73|nta:107813234|K00133 aspartate-semialdehyde dehydrogenase [EC:1.2.1.11] | (RefSeq) aspartate-semialdehyde dehydrogenase-like	Amino acid transport and metabolism	Semialdehyde dehydrogenase, dimerisation domain;; Semialdehyde dehydrogenase, NAD binding domain	--	Aspartate-semialdehyde dehydrogenase OS=Globisporangium ultimum (strain ATCC 200006 / CBS 805.95 / DAOM BR144) OX=431595 PE=3 SV=1	Amino acid transport and metabolism	hypothetical protein PF003_g39807 [Phytophthora fragariae]
c295113.graph_c0	20.76	27.05	21.44	4.22	2.7	4.6	8.1519e-26	2.61553	Amino acid transport and metabolism	Molecular Function: hydro-lyase activity (GO:0016836);;	K01703|3.8e-39|dzi:111306761|K01703 3-isopropylmalate/(R)-2-methylmalate dehydratase large subunit [EC:4.2.1.33 4.2.1.35] | (RefSeq) 3-isopropylmalate dehydratase large subunit, chloroplastic-like	Amino acid transport and metabolism	Aconitase family (aconitate hydratase);; Aconitase C-terminal domain	3-isopropylmalate dehydratase small subunit 1 OS=Arabidopsis thaliana OX=3702 GN=SSU1 PE=1 SV=1	Uncharacterized protein OS=Pythium insidiosum OX=114742 GN=PINS_001471 PE=4 SV=1	Amino acid transport and metabolism	hypothetical protein Poli38472_010619 [Pythium oligandrum]
c234481.graph_c0	0.59	0.97	1.17	0.06	0.17	0.03	0.000520608	2.613	Amino acid transport and metabolism	Molecular Function: molecular_function (GO:0003674);; Molecular Function: catalytic activity (GO:0003824);; Molecular Function: asparagine synthase (glutamine-hydrolyzing) activity (GO:0004066);; Molecular Function: binding (GO:0005488);; Molecular Function: protein binding (GO:0005515);; Cellular Component: cellular_component (GO:0005575);; Cellular Component: intracellular (GO:0005622);; Cellul…	K01953|1.3e-40|cpep:111803973|K01953 asparagine synthase (glutamine-hydrolysing) [EC:6.3.5.4] | (RefSeq) asparagine synthetase [glutamine-hydrolyzing] 2	Amino acid transport and metabolism	Asparagine synthase;; Glutamine amidotransferase domain;; Glutamine amidotransferase domain	Asparagine synthetase [glutamine-hydrolyzing] 3 OS=Arabidopsis thaliana OX=3702 GN=ASN3 PE=2 SV=1	Uncharacterized protein OS=Aphanomyces euteiches OX=100861 GN=Ae201684_015429 PE=4 SV=1	Amino acid transport and metabolism	hypothetical protein MUCCIDRAFT_153606 [Mucor lusitanicus CBS 277.49]
c287056.graph_c0	10.75	10.87	8.31	1.24	1.23	2.32	1.76523e-14	2.60974	Amino acid transport and metabolism	Molecular Function: 3-deoxy-7-phosphoheptulonate synthase activity (GO:0003849);; Biological Process: aromatic amino acid family biosynthetic process (GO:0009073);; Cellular Component: integral component of membrane (GO:0016021);;	K01626|8.5e-109|qsu:112029217|K01626 3-deoxy-7-phosphoheptulonate synthase [EC:2.5.1.54] | (RefSeq) phospho-2-dehydro-3-deoxyheptonate aldolase, tyrosine-inhibited-like	--	DAHP synthetase I family	--	3-deoxy-7-phosphoheptulonate synthase OS=Pythium insidiosum OX=114742 GN=PINS_006435 PE=3 SV=1	Amino acid transport and metabolism	hypothetical protein Poli38472_008849 [Pythium oligandrum]
c234912.graph_c1	1.29	0.67	0.91	0.12	0	0.06	0.00235299	2.60692	--	Molecular Function: NAD+ ADP-ribosyltransferase activity (GO:0003950);;	--	--	Poly(ADP-ribose) polymerase catalytic domain	--	--	--	--
c297122.graph_c0	2.77	3.66	2.98	0.39	0.59	0.5	7.24426e-13	2.605	--	Cellular Component: integral component of membrane (GO:0016021);; Molecular Function: transmembrane transporter activity (GO:0022857);;	K12307|2.9e-31|gsl:Gasu_44180|K12307 MFS transporter, ceroid-lipofuscinosis neuronal protein 7 | (RefSeq) MFS transporter, tetracycline:hydrogen antiporter	--	Major Facilitator Superfamily;; Sugar (and other) transporter	--	MFS domain-containing protein OS=Pythium insidiosum OX=114742 GN=PINS_000917 PE=4 SV=1	--	Hypothetical protein PINS_000917 [Pythium insidiosum]
c249066.graph_c0	2.12	4.38	1.27	0.09	0	0.36	0.00285565	2.60328	--	--	--	--	--	--	Uncharacterized protein OS=Zea mays OX=4577 PE=2 SV=1	--	hypothetical protein FOZG_13750 [Fusarium oxysporum Fo47]
c158118.graph_c0	0.72	0.56	0.69	0	0.05	0.06	0.00281804	2.5994	--	Molecular Function: ubiquitin-protein transferase activity (GO:0004842);; Cellular Component: integral component of membrane (GO:0016021);; Molecular Function: metal ion binding (GO:0046872);;	K11968|2.1e-14|bpg:Bathy13g01040|K11968 ariadne-1 [EC:2.3.2.31] | (RefSeq) hypothetical protein	Posttranslational modification, protein turnover, chaperones	IBR domain, a half RING-finger domain	Probable E3 ubiquitin-protein ligase ARI2 OS=Arabidopsis thaliana OX=3702 GN=ARI2 PE=2 SV=1	RING-type domain-containing protein OS=Saprolegnia parasitica (strain CBS 223.65) OX=695850 GN=SPRG_17370 PE=4 SV=1	Posttranslational modification, protein turnover, chaperones	hypothetical protein SDRG_00360 [Saprolegnia diclina VS20]
c186562.graph_c0	2.11	2.39	1.49	0.37	0.16	0.24	2.81362e-05	2.59632	--	Cellular Component: integral component of membrane (GO:0016021);;	--	--	--	--	Uncharacterized protein OS=Phytophthora infestans (strain T30-4) OX=403677 GN=PITG_10688 PE=4 SV=1	--	hypothetical protein Poli38472_009385 [Pythium oligandrum]
c273802.graph_c0	3.12	4.19	1.29	0.17	0	0.4	0.00275252	2.59412	Lipid transport and metabolism	Cellular Component: ruffle (GO:0001726);; Molecular Function: molecular_function (GO:0003674);; Molecular Function: actin binding (GO:0003779);; Molecular Function: binding (GO:0005488);; Molecular Function: protein binding (GO:0005515);; Molecular Function: phospholipid binding (GO:0005543);; Cellular Component: cellular_component (GO:0005575);; Cellular Component: intracellular (GO:0005622);; C…	K20523|1.8e-24|qsu:112018718|K20523 SH3 domain-containing YSC84-like protein 1 | (RefSeq) SH3 domain-containing protein PJ696.02-like	Function unknown	Las17-binding protein actin regulator	--	Ysc84 domain-containing protein OS=Carpinus fangiana OX=176857 GN=FH972_025216 PE=4 SV=1	Function unknown	hypothetical protein BFJ72_g11571 [Fusarium proliferatum]
c221438.graph_c0	2.08	1.9	1.83	0	0	0.19	0.00418924	2.59365	Replication, recombination and repair	Molecular Function: nucleic acid binding (GO:0003676);; Molecular Function: ATP binding (GO:0005524);;	K03257|3.5e-55|qsu:112013334|K03257 translation initiation factor 4A | (RefSeq) ATP-dependent RNA helicase eIF4A	Translation, ribosomal structure and biogenesis	DEAD/DEAH box helicase;; Type III restriction enzyme, res subunit	Eukaryotic initiation factor 4A-3 OS=Arabidopsis thaliana OX=3702 GN=TIF4A-3 PE=1 SV=1	Predicted protein OS=Hordeum vulgare subsp. vulgare OX=112509 PE=2 SV=1	RNA processing and modification	DEAD-domain-containing protein [Cutaneotrichosporon oleaginosum]
c85343.graph_c0	3.83	2.53	4.86	0.41	0.17	0.4	0.000969113	2.59085	--	--	--	--	--	--	--	--	--
c282164.graph_c0	1.96	1.95	3.07	0.48	0.15	0.23	5.74594e-05	2.58987	--	--	--	--	--	--	--	--	--
c298111.graph_c1	2.26	1.89	2.17	0.2	0.37	0.01	0.00170866	2.58881	--	Cellular Component: cellular_component (GO:0005575);; Cellular Component: intracellular (GO:0005622);; Cellular Component: obsolete cell (GO:0005623);; Cellular Component: nucleus (GO:0005634);; Cellular Component: cytoplasm (GO:0005737);; Cellular Component: endoplasmic reticulum (GO:0005783);; Biological Process: response to stress (GO:0006950);; Biological Process: cell communication (GO:00071…	--	Inorganic ion transport and metabolism	--	SPX domain-containing protein 2 OS=Arabidopsis thaliana OX=3702 GN=SPX2 PE=2 SV=1	SPX domain-containing protein (Fragment) OS=Rhododendron williamsianum OX=262921 GN=C3L33_05376 PE=4 SV=1	Inorganic ion transport and metabolism	hypothetical protein C3L33_05376, partial [Rhododendron williamsianum]
c280685.graph_c0	21.76	19.62	12.3	1.9	2.17	4.32	2.47057e-10	2.58725	--	--	--	--	--	--	Uncharacterized protein OS=Nothophytophthora sp. Chile5 OX=2483409 GN=BBJ28_00002285 PE=4 SV=1	--	hypothetical protein FI667_g9166, partial [Globisporangium splendens]
c287860.graph_c0	0.84	2.29	3.1	0.37	0.13	0.18	0.000334976	2.58633	Posttranslational modification, protein turnover, chaperones	Biological Process: regulation of transcription, DNA-templated (GO:0006355);; Molecular Function: NAD+ binding (GO:0070403);;	K11416|1.3e-22|ath:AT5G55760|K11416 NAD+-dependent protein deacetylase sirtuin 6 [EC:2.3.1.286] | (RefSeq) SRT1; sirtuin 1	--	YEATS family;; Sir2 family	NAD-dependent protein deacetylase SRT1 OS=Arabidopsis thaliana OX=3702 GN=SRT1 PE=2 SV=1	NAD-dependent protein deacetylase sirtuin-6 (Fragment) OS=Symbiodinium microadriaticum OX=2951 GN=Sirt6 PE=4 SV=1	--	NAD-dependent protein deacetylase sirtuin-6, partial [Symbiodinium microadriaticum]
c286212.graph_c0	0.34	0.71	0.69	0	0.05	0.09	0.00147372	2.58329	--	Molecular Function: protein binding (GO:0005515);; Cellular Component: cellular_component (GO:0005575);; Cellular Component: intracellular (GO:0005622);; Cellular Component: obsolete cell (GO:0005623);; Cellular Component: cytoplasm (GO:0005737);; Biological Process: cellular ion homeostasis (GO:0006873);; Biological Process: regulation of pH (GO:0006885);; Biological Process: vacuolar acidificat…	--	General function prediction only	RAVE protein 1 C terminal;; WD domain, G-beta repeat	--	--	Function unknown	hypothetical protein RhiirA5_355044 [Rhizophagus irregularis]
c255198.graph_c0	1.09	0.79	1.37	0.14	0	0.07	0.00254228	2.58291	--	Cellular Component: cellular_component (GO:0005575);; Cellular Component: intracellular (GO:0005622);; Cellular Component: obsolete cell (GO:0005623);; Cellular Component: cytoplasm (GO:0005737);; Biological Process: organic acid metabolic process (GO:0006082);; Biological Process: sulfur compound metabolic process (GO:0006790);; Biological Process: nitrogen compound metabolic process (GO:0006807…	K00052|8.8e-91|qsu:112018740|K00052 3-isopropylmalate dehydrogenase [EC:1.1.1.85] | (RefSeq) 3-isopropylmalate dehydrogenase-like	Amino acid transport and metabolism	Isocitrate/isopropylmalate dehydrogenase	3-isopropylmalate dehydrogenase 2, chloroplastic OS=Arabidopsis thaliana OX=3702 GN=IMDH2 PE=1 SV=1	3-isopropylmalate dehydrogenase (Fragment) OS=Lupinus albus OX=3870 GN=Lal_00002577 PE=3 SV=1	Amino acid transport and metabolism	3-isopropylmalate dehydrogenase [Apiotrichum porosum]
c289741.graph_c0	1.28	1.13	3.07	0	0.23	0.24	0.00201366	2.58109	--	Cellular Component: integral component of membrane (GO:0016021);;	--	--	--	--	Uncharacterized protein OS=Camellia sinensis var. sinensis OX=542762 GN=TEA_016368 PE=4 SV=1	--	adenylate-forming reductase 03009-like [Camellia sinensis]
c245402.graph_c0	46.5	69.93	42.12	11.16	6.5	7.13	3.10779e-13	2.57563	--	--	--	--	NADH-ubiquinone reductase complex 1 MLRQ subunit	--	Uncharacterized protein OS=Pythium insidiosum OX=114742 GN=PINS_003296 PE=4 SV=1	--	Hypothetical protein PINS_003296 [Pythium insidiosum]
c93753.graph_c0	1.7	0.57	1.06	0.07	0	0.13	0.00338621	2.57497	--	--	--	--	--	--	--	--	--
c238877.graph_c0	0.78	1.01	0.84	0.08	0.07	0	0.00320327	2.57178	--	Molecular Function: iron ion binding (GO:0005506);; Biological Process: lipid biosynthetic process (GO:0008610);; Cellular Component: integral component of membrane (GO:0016021);; Molecular Function: oxidoreductase activity (GO:0016491);;	--	--	Fatty acid hydroxylase superfamily	--	Fatty acid hydroxylase domain-containing protein OS=Pythium insidiosum OX=114742 GN=PINS_012108 PE=4 SV=1	--	Hypothetical protein PINS_012108 [Pythium insidiosum]
c144418.graph_c0	10.69	12.74	12.51	1.98	1.37	1.36	4.44856e-06	2.56871	Translation, ribosomal structure and biogenesis	Molecular Function: RNA binding (GO:0003723);; Molecular Function: structural constituent of ribosome (GO:0003735);; Cellular Component: ribosome (GO:0005840);; Biological Process: translation (GO:0006412);;	K02964|1.0e-57|qsu:112029537|K02964 small subunit ribosomal protein S18e | (RefSeq) 40S ribosomal protein S18-like	Translation, ribosomal structure and biogenesis	Ribosomal protein S13/S18	40S ribosomal protein S18 OS=Arabidopsis thaliana OX=3702 GN=RPS18A PE=1 SV=1	40S ribosomal protein S18 OS=Anthurium amnicola OX=1678845 GN=RPS18_8 PE=3 SV=1	Translation, ribosomal structure and biogenesis	hypothetical protein VHUM_03785 [Vanrija humicola]
c298123.graph_c0	9.45	10.6	8.63	1.87	1.2	1.88	5.44056e-25	2.56845	Amino acid transport and metabolism	Molecular Function: argininosuccinate lyase activity (GO:0004056);; Biological Process: arginine biosynthetic process via ornithine (GO:0042450);;	K01755|1.5e-161|cvr:CHLNCDRAFT_26929|K01755 argininosuccinate lyase [EC:4.3.2.1] | (RefSeq) argininosuccinate lyase	Amino acid transport and metabolism	Lyase;; Argininosuccinate lyase C-terminal;; Ribosomal protein S21	Argininosuccinate lyase OS=Chlamydomonas reinhardtii OX=3055 GN=ARG7 PE=2 SV=2	Argininosuccinate lyase OS=Pythium insidiosum OX=114742 GN=PINS_008690 PE=3 SV=1	Amino acid transport and metabolism	hypothetical protein Poli38472_010408 [Pythium oligandrum]
c270530.graph_c0	1.01	3.01	0.42	0.19	0.04	0.12	0.00311336	2.5677	--	--	--	--	Perilipin protein	--	Uncharacterized protein OS=Carpinus fangiana OX=176857 GN=FH972_022935 PE=4 SV=1	--	hypothetical protein FOXG_07916 [Fusarium oxysporum f. sp. lycopersici 4287]
c271165.graph_c0	9.68	9.93	7.81	1.29	1.56	1.62	6.19322e-14	2.56448	--	Molecular Function: phosphatidylinositol binding (GO:0035091);;	--	--	--	--	Uncharacterized protein OS=Pythium insidiosum OX=114742 GN=PINS_008198 PE=4 SV=1	--	hypothetical protein Poli38472_013343 [Pythium oligandrum]
c85767.graph_c0	17.01	97.67	212.84	12.29	8.46	2.14	0.00234276	2.56418	--	--	--	--	--	--	--	--	--
c261961.graph_c0	2.97	1.09	2.16	0.4	0.17	0.04	0.00100985	2.5595	General function prediction only	Molecular Function: kinase activity (GO:0016301);;	--	--	von Willebrand factor type A domain;; von Willebrand factor type A domain;; Mediator complex subunit 25 von Willebrand factor type A	--	Alpha-protein kinase vwkA OS=Symbiodinium microadriaticum OX=2951 GN=vwkA PE=4 SV=1	Function unknown	hypothetical protein CF328_g993 [Tilletia controversa]
c299573.graph_c0	7.33	9.66	6.08	1.41	1.12	1.47	8.01197e-25	2.55831	Inorganic ion transport and metabolism	Biological Process: sulfate assimilation (GO:0000103);; Molecular Function: magnesium ion binding (GO:0000287);; Molecular Function: adenylylsulfate kinase activity (GO:0004020);; Molecular Function: inorganic diphosphatase activity (GO:0004427);; Molecular Function: sulfate adenylyltransferase (ATP) activity (GO:0004781);; Molecular Function: ATP binding (GO:0005524);; Cellular Component: cytopl…	K13811|3.1e-111|lang:109354882|K13811 3'-phosphoadenosine 5'-phosphosulfate synthase [EC:2.7.7.4 2.7.1.25] | (RefSeq) ATP sulfurylase 2-like	Nucleotide transport and metabolism	Adenylylsulphate kinase;; ATP-sulfurylase;; Inorganic pyrophosphatase;; PUA-like domain	ATP sulfurylase 4, chloroplastic OS=Arabidopsis thaliana OX=3702 GN=APS4 PE=2 SV=1	ATP-sulfurylase OS=Pythium insidiosum OX=114742 GN=PINS_013863 PE=3 SV=1	Inorganic ion transport and metabolism	hypothetical protein Poli38472_011884 [Pythium oligandrum]
c302699.graph_c0	2.48	2.65	5.14	0.63	0.56	0.38	1.20364e-07	2.55648	Posttranslational modification, protein turnover, chaperones	--	--	--	--	--	--	--	--
c273092.graph_c0	0.71	2.02	0.55	0	0.04	0.14	0.00404343	2.55456	Cell wall/membrane/envelope biogenesis	Cellular Component: outer membrane (GO:0019867);;	--	--	CVNH domain;; LysM domain;; Glycine zipper 2TM domain	--	--	--	hypothetical protein FOQG_12101 [Fusarium oxysporum f. sp. raphani 54005]
c268142.graph_c0	1.01	1.06	0.46	0.04	0.07	0.12	0.00110891	2.55301	--	Cellular Component: integral component of membrane (GO:0016021);;	--	--	--	--	Uncharacterized protein OS=Globisporangium ultimum (strain ATCC 200006 / CBS 805.95 / DAOM BR144) OX=431595 PE=4 SV=1	--	hypothetical protein FI667_g14974, partial [Globisporangium splendens]
c274510.graph_c0	2.49	3.59	2.48	0.52	0.41	0.43	1.77995e-09	2.55168	Amino acid transport and metabolism	Biological Process: histidine biosynthetic process (GO:0000105);; Molecular Function: imidazoleglycerol-phosphate dehydratase activity (GO:0004424);; Molecular Function: iron ion binding (GO:0005506);; Molecular Function: oxidoreductase activity, acting on paired donors, with incorporation or reduction of molecular oxygen (GO:0016705);; Molecular Function: phosphatase activity (GO:0016791);; Mole…	K01693|6.2e-51|qsu:112007805|K01693 imidazoleglycerol-phosphate dehydratase [EC:4.2.1.19] | (RefSeq) imidazoleglycerol-phosphate dehydratase-like	Amino acid transport and metabolism	Imidazoleglycerol-phosphate dehydratase;; Haloacid dehalogenase-like hydrolase;; haloacid dehalogenase-like hydrolase;; HAD-hyrolase-like	Imidazoleglycerol-phosphate dehydratase OS=Phytophthora parasitica OX=4792 GN=HIS3 PE=3 SV=1	Imidazoleglycerol-phosphate dehydratase OS=Pythium insidiosum OX=114742 GN=PINS_002303 PE=3 SV=1	Amino acid transport and metabolism	hypothetical protein Poli38472_009295 [Pythium oligandrum]
c313478.graph_c0	0.95	0.84	0.86	0	0.12	0	0.00435323	2.55107	Transcription	Molecular Function: GTPase activity (GO:0003924);; Molecular Function: GTP binding (GO:0005525);; Biological Process: small GTPase mediated signal transduction (GO:0007264);;	K04513|1.0e-81|qsu:112019564|K04513 Ras homolog gene family, member A | (RefSeq) GTP-binding protein rhoA-like	General function prediction only	Ras family;; Ras of Complex, Roc, domain of DAPkinase;; ADP-ribosylation factor family	Rac-like GTP-binding protein ARAC11 OS=Arabidopsis thaliana OX=3702 GN=ARAC11 PE=1 SV=2	GTP-binding protein rhoA OS=Anthurium amnicola OX=1678845 GN=rhoA_1 PE=3 SV=1	Function unknown	GTP-binding protein rhoA [Cryptococcus cf. gattii]
c260145.graph_c0	1.52	4.25	3.52	0.13	0.22	0.5	0.00127754	2.5503	--	--	--	--	--	--	--	--	hypothetical protein ED733_002995 [Metarhizium rileyi]
c229507.graph_c0	4.4	3.5	3.9	0.82	0.59	0.58	1.94696e-14	2.5502	Carbohydrate transport and metabolism	Cellular Component: integral component of membrane (GO:0016021);; Molecular Function: transmembrane transporter activity (GO:0022857);; Biological Process: transmembrane transport (GO:0055085);;	K08178|6.9e-97|qsu:112036978|K08178 MFS transporter, SHS family, lactate transporter | (RefSeq) carboxylic acid transporter protein homolog	--	Sugar (and other) transporter;; Major Facilitator Superfamily	--	Major Facilitator Superfamily (MFS) OS=Thraustotheca clavata OX=74557 GN=THRCLA_01961 PE=4 SV=1	Function unknown	hypothetical protein VHUM_01555 [Vanrija humicola]
c299981.graph_c0	0.92	3.5	2.83	0.46	0.11	0.28	0.00033362	2.55017	Posttranslational modification, protein turnover, chaperones	Molecular Function: ATP binding (GO:0005524);; Cellular Component: cytoplasm (GO:0005737);; Biological Process: protein transport (GO:0015031);; Molecular Function: ATPase activity (GO:0016887);; Biological Process: SNARE complex disassembly (GO:0035494);; Molecular Function: metal ion binding (GO:0046872);;	K06027|5.7e-202|cvr:CHLNCDRAFT_29882|K06027 vesicle-fusing ATPase [EC:3.6.4.6] | (RefSeq) hypothetical protein	Posttranslational modification, protein turnover, chaperones	ATPase family associated with various cellular activities (AAA);; AAA+ lid domain;; Cell division protein 48 (CDC48), N-terminal domain;; AAA domain;; AAA ATPase domain;; AAA domain;; AAA domain (dynein-related subfamily);; AAA domain (Cdc48 subfamily);; TIP49 P-loop domain;; Holliday junction DNA helicase RuvB P-loop domain;; Magnesium chelatase, subunit ChlI;; RNA helicase	Vesicle-fusing ATPase OS=Arabidopsis thaliana OX=3702 GN=NSF PE=2 SV=2	Vesicle-fusing ATPase OS=Micractinium conductrix OX=554055 GN=C2E20_3879 PE=3 SV=1	Posttranslational modification, protein turnover, chaperones	AAA-domain-containing protein [Basidiobolus meristosporus CBS 931.73]
c272982.graph_c0	17.62	22.74	14.89	3.28	2.35	3.68	7.8643e-17	2.54971	Amino acid transport and metabolism	Biological Process: branched-chain amino acid biosynthetic process (GO:0009082);; Molecular Function: acetolactate synthase regulator activity (GO:1990610);;	K01653|4.5e-25|qsu:112030812|K01653 acetolactate synthase I/III small subunit [EC:2.2.1.6] | (RefSeq) acetolactate synthase small subunit 2, chloroplastic	Amino acid transport and metabolism	Small subunit of acetolactate synthase;; ACT domain;; ACT domain	Acetolactate synthase small subunit OS=Galdieria sulphuraria OX=130081 GN=ilvH PE=3 SV=1	Acetohydroxy-acid synthase small subunit OS=Pythium insidiosum OX=114742 GN=PINS_011477 PE=3 SV=1	Amino acid transport and metabolism	hypothetical protein Poli38472_000657 [Pythium oligandrum]
c266778.graph_c0	0.43	0.69	1.16	0	0.03	0.12	0.00338621	2.54833	--	Molecular Function: nuclease activity (GO:0004518);; Biological Process: DNA repair (GO:0006281);;	--	--	XPG domain containing;; XPG I-region;; XPG N-terminal domain	--	Uncharacterized protein OS=Ectocarpus siliculosus OX=2880 GN=Esi_0107_0005 PE=4 SV=1	--	XPG domain containing-domain-containing protein [Endogone sp. FLAS-F59071]
c305905.graph_c0	0.67	1.63	2.01	0.24	0.24	0.12	1.9747e-05	2.54497	--	--	K20305|2.2e-108|atr:18444293|K20305 trafficking protein particle complex subunit 8 | (RefSeq) trafficking protein particle complex subunit 8	Cell cycle control, cell division, chromosome partitioning	ER-Golgi trafficking TRAPP I complex 85 kDa subunit	--	Uncharacterized protein OS=Panicum hallii var. hallii OX=1504633 GN=GQ55_9G058000 PE=4 SV=1	Cell cycle control, cell division, chromosome partitioning	hypothetical protein K493DRAFT_204561 [Basidiobolus meristosporus CBS 931.73]
c185671.graph_c0	0.36	0.84	0.46	0.06	0.05	0.06	0.000997047	2.54405	--	Cellular Component: cellular_component (GO:0005575);; Cellular Component: intracellular (GO:0005622);; Cellular Component: obsolete cell (GO:0005623);; Cellular Component: cytoplasm (GO:0005737);; Cellular Component: endosome (GO:0005768);; Cellular Component: vacuole (GO:0005773);; Cellular Component: Golgi apparatus (GO:0005794);; Cellular Component: trans-Golgi network (GO:0005802);; Biologica…	K01859|1.6e-43|sita:101771169|K01859 chalcone isomerase [EC:5.5.1.6] | (RefSeq) vacuolar-sorting receptor 1	--	PA domain	Vacuolar-sorting receptor 1 OS=Pisum sativum OX=3888 GN=BP80 PE=1 SV=1	PA domain-containing protein OS=Pseudo-nitzschia multistriata OX=183589 GN=PSNMU_V1.4_AUG-EV-PASAV3_0028030 PE=4 SV=1	Signal transduction mechanisms	unnamed protein product [Pseudo-nitzschia multistriata]
c234029.graph_c0	1.68	1.4	1.19	0.24	0.08	0.28	1.63375e-05	2.54375	Function unknown	Biological Process: fatty acid metabolic process (GO:0006631);; Molecular Function: oleate hydratase activity (GO:0050151);; Molecular Function: FAD binding (GO:0071949);;	--	--	MCRA family;; NAD(P)-binding Rossmann-like domain	--	--	--	hypothetical protein EHS24_001680 [Apiotrichum porosum]
c261731.graph_c0	38.08	52.08	36.75	7.17	5.16	9.38	3.32308e-19	2.54302	Nucleotide transport and metabolism	Molecular Function: adenylate kinase activity (GO:0004017);; Molecular Function: ATP binding (GO:0005524);;	K00939|3.4e-84|hbr:110665276|K00939 adenylate kinase [EC:2.7.4.3] | (RefSeq) adenylate kinase 4	Nucleotide transport and metabolism	Adenylate kinase;; AAA domain;; Adenylate kinase, active site lid	Adenylate kinase 3 OS=Oryza sativa subsp. japonica OX=39947 GN=ADK-A PE=2 SV=1	Adenylate kinase, putative OS=Pythium insidiosum OX=114742 GN=PINS_012647 PE=3 SV=1	Nucleotide transport and metabolism	adenylate kinase, putative [Pythium insidiosum]
c309867.graph_c0	10.42	14.19	9.94	1.86	1.23	2.78	9.39532e-15	2.54232	Amino acid transport and metabolism	Biological Process: glutamate biosynthetic process (GO:0006537);; Molecular Function: glutamate synthase activity (GO:0015930);;	K00264|0.0e+00|qsu:112018592|K00264 glutamate synthase (NADH) [EC:1.4.1.14] | (RefSeq) putative glutamate synthase [NADPH]	Amino acid transport and metabolism	Glutamine amidotransferases class-II;; Conserved region in glutamate synthase;; Glutamate synthase central domain;; GXGXG motif;; Dihydroprymidine dehydrogenase domain II, 4Fe-4S cluster;; Pyridine nucleotide-disulphide oxidoreductase;; NAD(P)-binding Rossmann-like domain;; Pyridine nucleotide-disulphide oxidoreductase;; Flavin containing amine oxidoreductase	Glutamate synthase 1 [NADH], chloroplastic OS=Oryza sativa subsp. japonica OX=39947 GN=Os01g0681900 PE=2 SV=1	Glutamine amidotransferase type-2 domain-containing protein OS=Pythium insidiosum OX=114742 GN=PINS_009088 PE=3 SV=1	Amino acid transport and metabolism	hypothetical protein Poli38472_005008 [Pythium oligandrum]
c271918.graph_c0	15.6	21.12	13.78	3.12	2.62	3.1	7.87149e-25	2.54025	Coenzyme transport and metabolism	Molecular Function: biotin synthase activity (GO:0004076);; Biological Process: biotin biosynthetic process (GO:0009102);; Molecular Function: hydrolase activity (GO:0016787);; Molecular Function: iron-sulfur cluster binding (GO:0051536);;	K01012|1.9e-115|gsl:Gasu_09530|K01012 biotin synthase [EC:2.8.1.6] | (RefSeq) biotin synthetase	Coenzyme transport and metabolism	Biotin and Thiamin Synthesis associated domain;; Radical SAM superfamily	Biotin synthase, mitochondrial OS=Arabidopsis thaliana OX=3702 GN=BIO2 PE=1 SV=1	Biotin synthase OS=Pythium insidiosum OX=114742 GN=PINS_003937 PE=3 SV=1	Coenzyme transport and metabolism	hypothetical protein Poli38472_013230 [Pythium oligandrum]
c294276.graph_c0	17.45	24.37	19.03	3.72	2.07	4.54	2.22949e-14	2.53689	--	Molecular Function: dihydroxy-acid dehydratase activity (GO:0004160);; Biological Process: branched-chain amino acid biosynthetic process (GO:0009082);;	K01687|7.9e-240|mis:MICPUN_90156|K01687 dihydroxy-acid dehydratase [EC:4.2.1.9] | (RefSeq) predicted protein	Amino acid transport and metabolism	Dehydratase family	Dihydroxy-acid dehydratase, chloroplastic OS=Arabidopsis thaliana OX=3702 GN=DHAD PE=1 SV=1	Uncharacterized protein OS=Globisporangium ultimum (strain ATCC 200006 / CBS 805.95 / DAOM BR144) OX=431595 PE=3 SV=1	Amino acid transport and metabolism	hypothetical protein Poli38472_002942 [Pythium oligandrum]
c263081.graph_c0	1.61	3.13	4.2	0.44	0.25	0.43	0.000129053	2.53443	--	Molecular Function: SNAP receptor activity (GO:0005484);; Biological Process: intracellular protein transport (GO:0006886);; Cellular Component: integral component of membrane (GO:0016021);; Biological Process: vesicle-mediated transport (GO:0016192);;	K08489|3.1e-40|csl:COCSUDRAFT_36052|K08489 syntaxin 16 | (RefSeq) Qa-SNARE, SYP4/Tlg2p/Syntaxin 16-type	Intracellular trafficking, secretion, and vesicular transport	SNARE domain;; Syntaxin	Syntaxin-41 OS=Arabidopsis thaliana OX=3702 GN=SYP41 PE=1 SV=1	Qa-SNARE, SYP4/Tlg2p/Syntaxin 16-type OS=Coccomyxa subellipsoidea (strain C-169) OX=574566 GN=COCSUDRAFT_36052 PE=3 SV=1	--	t-SNARE [Glomus cerebriforme]
c227180.graph_c0	9.75	15.07	11.31	1.82	0.69	2.61	4.62601e-06	2.53366	--	--	--	--	--	--	--	--	--
c289060.graph_c0	12.79	16.07	13.65	2.57	1.81	3.13	4.68659e-24	2.53321	Carbohydrate transport and metabolism	Molecular Function: oxidoreductase activity, acting on the aldehyde or oxo group of donors, NAD or NADP as acceptor (GO:0016620);;	K05298|1.1e-54|cqi:110700727|K05298 glyceraldehyde-3-phosphate dehydrogenase (NADP+) (phosphorylating) [EC:1.2.1.13] | (RefSeq) glyceraldehyde-3-phosphate dehydrogenase A, chloroplastic-like	Carbohydrate transport and metabolism	Glyceraldehyde 3-phosphate dehydrogenase, C-terminal domain;; Glyceraldehyde 3-phosphate dehydrogenase, NAD binding domain	Glyceraldehyde-3-phosphate dehydrogenase GAPA1, chloroplastic OS=Arabidopsis thaliana OX=3702 GN=GAPA1 PE=1 SV=3	Glyceraldehyde-3-phosphate dehydrogenase, type I OS=Pythium insidiosum OX=114742 GN=PINS_000163 PE=3 SV=1	Carbohydrate transport and metabolism	glyceraldehyde-3-phosphate dehydrogenase, type I [Pythium insidiosum]
c267933.graph_c0	3.45	3.26	2.48	0.25	0.66	0.56	1.53819e-06	2.52961	Amino acid transport and metabolism	Cellular Component: nucleus (GO:0005634);; Cellular Component: cytoplasm (GO:0005737);; Biological Process: L-methionine salvage from S-adenosylmethionine (GO:0019284);; Biological Process: L-methionine salvage from methylthioadenosine (GO:0019509);; Molecular Function: S-methyl-5-thioribose-1-phosphate isomerase activity (GO:0046523);;	K08963|2.1e-63|qsu:111996660|K08963 methylthioribose-1-phosphate isomerase [EC:5.3.1.23] | (RefSeq) methylthioribose-1-phosphate isomerase	Translation, ribosomal structure and biogenesis	Initiation factor 2 subunit family	Methylthioribose-1-phosphate isomerase OS=Vitis vinifera OX=29760 GN=VIT_11s0016g00830 PE=2 SV=2	Methylthioribose-1-phosphate isomerase OS=Pythium insidiosum OX=114742 GN=PINS_006271 PE=3 SV=1	Translation, ribosomal structure and biogenesis	hypothetical protein Poli38472_004454 [Pythium oligandrum]
c312230.graph_c0	1.33	0.82	1.85	0.14	0.17	0	0.00268721	2.52445	--	--	--	--	--	--	--	--	--
c225117.graph_c0	0.73	0.86	0.64	0	0.07	0	0.00600493	2.52153	--	Molecular Function: SNARE binding (GO:0000149);; Molecular Function: molecular_function (GO:0003674);; Molecular Function: RNA binding (GO:0003723);; Molecular Function: transporter activity (GO:0005215);; Molecular Function: SNAP receptor activity (GO:0005484);; Molecular Function: binding (GO:0005488);; Molecular Function: protein binding (GO:0005515);; Cellular Component: cellular_component (G…	K08506|7.7e-12|aly:9312682|K08506 syntaxin of plants SYP7 | (RefSeq) syntaxin-73	--	--	Syntaxin-73 OS=Arabidopsis thaliana OX=3702 GN=SYP73 PE=2 SV=1	Uncharacterized protein OS=Guillardia theta (strain CCMP2712) OX=905079 GN=GUITHDRAFT_99887 PE=3 SV=1	Intracellular trafficking, secretion, and vesicular transport	hypothetical protein GUITHDRAFT_99887 [Guillardia theta CCMP2712]
c273429.graph_c1	0.46	1.94	1.92	0.09	0.08	0.22	0.00194605	2.52092	Posttranslational modification, protein turnover, chaperones	Cellular Component: nucleus (GO:0005634);; Cellular Component: cytoplasm (GO:0005737);; Cellular Component: integral component of membrane (GO:0016021);; Biological Process: regulation of signaling (GO:0023051);;	--	--	SPFH domain / Band 7 family;; Shoulder domain;; Major Vault Protein repeat domain	--	PHB domain-containing protein OS=Chlamydomonas reinhardtii OX=3055 GN=CHLRE_02g095080v5 PE=4 SV=1	--	hypothetical protein CHLRE_02g095080v5 [Chlamydomonas reinhardtii]
c258524.graph_c0	2.73	9.17	8.09	0.42	0.53	1.06	0.00100016	2.51707	--	--	--	--	--	--	--	--	--
c284017.graph_c0	5.73	5.98	4.28	0.69	0.67	1.29	4.13351e-10	2.51698	--	Molecular Function: protein kinase activity (GO:0004672);; Molecular Function: ATP binding (GO:0005524);; Cellular Component: mitochondrial matrix (GO:0005759);;	K00898|2.1e-50|ccav:112527429|K00898 pyruvate dehydrogenase kinase 2/3/4 [EC:2.7.11.2] | (RefSeq) pyruvate dehydrogenase (acetyl-transferring) kinase, mitochondrial	Signal transduction mechanisms	Mitochondrial branched-chain alpha-ketoacid dehydrogenase kinase	[Pyruvate dehydrogenase (acetyl-transferring)] kinase, mitochondrial OS=Arabidopsis thaliana OX=3702 GN=PDK PE=1 SV=1	Protein-serine/threonine kinase OS=Pythium insidiosum OX=114742 GN=PINS_010500 PE=3 SV=1	Signal transduction mechanisms	pyruvate dehydrogenase [Pythium insidiosum]
c314802.graph_c0	0.8	1.13	1.29	0.09	0.07	0.08	0.00289591	2.5118	--	Biological Process: reproduction (GO:0000003);; Biological Process: microtubule cytoskeleton organization (GO:0000226);; Biological Process: developmental process involved in reproduction (GO:0003006);; Molecular Function: molecular_function (GO:0003674);; Molecular Function: transporter activity (GO:0005215);; Molecular Function: lipid transporter activity (GO:0005319);; Molecular Function: phos…	--	Lipid transport and metabolism	CRAL/TRIO domain	--	CRAL-TRIO domain-containing protein (Fragment) OS=Selaginella moellendorffii OX=88036 GN=SELMODRAFT_12743 PE=4 SV=1	Lipid transport and metabolism	CRAL-TRIO domain-containing protein [Rozella allomycis CSF55]
c138801.graph_c0	0.73	0.35	1.98	0.06	0.11	0.09	0.00249873	2.51128	--	--	--	--	--	--	--	--	--
c324704.graph_c0	0.46	0.41	0.51	0.04	0	0.04	0.00452025	2.50709	--	Molecular Function: magnesium ion binding (GO:0000287);; Molecular Function: acetolactate synthase activity (GO:0003984);; Biological Process: isoleucine biosynthetic process (GO:0009097);; Biological Process: valine biosynthetic process (GO:0009099);; Molecular Function: thiamine pyrophosphate binding (GO:0030976);; Molecular Function: flavin adenine dinucleotide binding (GO:0050660);;	K01652|8.4e-146|qsu:112029197|K01652 acetolactate synthase I/II/III large subunit [EC:2.2.1.6] | (RefSeq) acetolactate synthase catalytic subunit, mitochondrial-like	--	Thiamine pyrophosphate enzyme, C-terminal TPP binding domain;; Thiamine pyrophosphate enzyme, central domain;; Thiamine pyrophosphate enzyme, N-terminal TPP binding domain	Acetolactate synthase 1, chloroplastic OS=Oryza sativa subsp. japonica OX=39947 GN=ALS1 PE=2 SV=1	Acetolactate synthase OS=Carpinus fangiana OX=176857 GN=FH972_021667 PE=3 SV=1	--	hypothetical protein VHUM_00221 [Vanrija humicola]
c275951.graph_c0	1.53	2.69	1.89	0.32	0	0	0.00551889	2.50583	--	--	--	--	--	--	--	--	--
c289494.graph_c0	2.87	8.72	1.21	0.15	0.06	0.8	0.00360964	2.5023	--	Molecular Function: translation initiation factor activity (GO:0003743);; Cellular Component: nucleolus (GO:0005730);; Cellular Component: cytoplasm (GO:0005737);; Cellular Component: integral component of membrane (GO:0016021);; Molecular Function: transmembrane transporter activity (GO:0022857);; Biological Process: mature ribosome assembly (GO:0042256);; Biological Process: ribosomal large sub…	K20168|5.2e-277|qsu:112023126|K20168 TBC1 domain family member 15 | (RefSeq) GTPase-activating protein GYP7-like	Signal transduction mechanisms	Rab-GTPase-TBC domain;; Rab-binding domain (RBD)	Rab GTPase-activating protein 22 OS=Arabidopsis thaliana OX=3702 GN=RABGAP22 PE=1 SV=1	Eukaryotic translation initiation factor 6 OS=Carpinus fangiana OX=176857 GN=EIF6 PE=3 SV=1	Signal transduction mechanisms	putative GTPase activating [Fusarium denticulatum]
c254046.graph_c0	94.45	123.74	102.76	20.9	16.33	20.3	1.64577e-44	2.49994	Energy production and conversion	Cellular Component: mitochondrion (GO:0005739);; Molecular Function: electron transfer activity (GO:0009055);; Molecular Function: heme binding (GO:0020037);; Molecular Function: metal ion binding (GO:0046872);; Cellular Component: respirasome (GO:0070469);;	--	Energy production and conversion	Cytochrome c;; Cytochrome C oxidase, cbb3-type, subunit III	Cytochrome c OS=Spinacia oleracea OX=3562 PE=1 SV=1	Cytochrome c OS=Pythium insidiosum OX=114742 GN=PINS_007709 PE=3 SV=1	Energy production and conversion	cytochrome c [Pythium insidiosum]
c309588.graph_c0	0.22	0.36	0.54	0	0.06	0	0.00654964	2.49405	--	Molecular Function: molecular_function (GO:0003674);; Molecular Function: catalytic activity (GO:0003824);; Molecular Function: ubiquitin-protein transferase activity (GO:0004842);; Molecular Function: binding (GO:0005488);; Molecular Function: protein binding (GO:0005515);; Cellular Component: cellular_component (GO:0005575);; Cellular Component: intracellular (GO:0005622);; Cellular Component: …	K10581|7.5e-46|mdm:103403530|K10581 ubiquitin-conjugating enzyme E2 O [EC:2.3.2.24] | (RefSeq) putative ubiquitin-conjugating enzyme E2 38	Posttranslational modification, protein turnover, chaperones	--	Probable ubiquitin-conjugating enzyme E2 25 OS=Arabidopsis thaliana OX=3702 GN=UBC25 PE=2 SV=1	UBC core domain-containing protein OS=Malus domestica OX=3750 GN=DVH24_025366 PE=4 SV=1	Posttranslational modification, protein turnover, chaperones	putative ubiquitin-conjugating enzyme E2 38 [Camellia sinensis]
c86254.graph_c0	13.21	61.16	146.02	8.37	7.69	5.27	0.00143615	2.49291	--	--	--	--	--	--	--	--	--
c278793.graph_c0	0.98	2.58	2.36	0.3	0.26	0.2	0.000185406	2.49101	--	Cellular Component: cellular_component (GO:0005575);; Cellular Component: obsolete cell (GO:0005623);; Cellular Component: plasma membrane (GO:0005886);; Biological Process: lipid metabolic process (GO:0006629);; Biological Process: phospholipid metabolic process (GO:0006644);; Biological Process: phosphorus metabolic process (GO:0006793);; Biological Process: phosphate-containing compound metabo…	K00894|1.5e-45|cit:102623435|K00894 ethanolamine kinase [EC:2.7.1.82] | (RefSeq) probable ethanolamine kinase	Lipid transport and metabolism	Choline/ethanolamine kinase;; Phosphotransferase enzyme family	Probable ethanolamine kinase OS=Arabidopsis thaliana OX=3702 GN=EMB1187 PE=2 SV=1	Uncharacterized protein OS=Musa balbisiana OX=52838 GN=C4D60_Mb03t09740 PE=4 SV=1	Lipid transport and metabolism	kinase-like protein [Rhizoclosmatium globosum]
c284303.graph_c0	6.8	6.73	5.09	1.08	0.88	1.32	5.29727e-14	2.48895	Amino acid transport and metabolism	Molecular Function: 3-deoxy-7-phosphoheptulonate synthase activity (GO:0003849);; Biological Process: aromatic amino acid family biosynthetic process (GO:0009073);;	K01626|3.6e-100|qsu:112029217|K01626 3-deoxy-7-phosphoheptulonate synthase [EC:2.5.1.54] | (RefSeq) phospho-2-dehydro-3-deoxyheptonate aldolase, tyrosine-inhibited-like	--	DAHP synthetase I family	--	3-deoxy-7-phosphoheptulonate synthase OS=Globisporangium ultimum (strain ATCC 200006 / CBS 805.95 / DAOM BR144) OX=431595 PE=3 SV=1	Amino acid transport and metabolism	hypothetical protein Poli38472_011510 [Pythium oligandrum]
c219393.graph_c0	2.73	4.66	4.47	0.56	0.16	0.56	0.000960634	2.48887	--	--	--	--	--	--	--	--	--
c202756.graph_c0	0.28	0.96	2.34	0.03	0.11	0.13	0.00445362	2.47743	--	Biological Process: reproduction (GO:0000003);; Cellular Component: Golgi membrane (GO:0000139);; Cellular Component: plant-type vacuole (GO:0000325);; Biological Process: regulation of cell growth (GO:0001558);; Biological Process: regionalization (GO:0003002);; Biological Process: developmental process involved in reproduction (GO:0003006);; Molecular Function: molecular_function (GO:0003674);;…	K15377|5.2e-25|ppp:112286278|K15377 solute carrier family 44 (choline transporter-like protein), member 2/4/5 | (RefSeq) choline transporter protein 1-like	Lipid transport and metabolism	Plasma-membrane choline transporter	Choline transporter protein 1 OS=Arabidopsis thaliana OX=3702 GN=CHER1 PE=1 SV=1	Uncharacterized protein OS=Nothophytophthora sp. Chile5 OX=2483409 GN=BBJ28_00008050 PE=3 SV=1	Lipid transport and metabolism	hypothetical protein SPPG_02584 [Spizellomyces punctatus DAOM BR117]
c219859.graph_c0	4.53	6.6	9.63	1.25	0.62	0.5	0.000579885	2.47622	Function unknown	--	--	--	TM2 domain	--	--	--	--
c250865.graph_c0	9.12	4.51	7.4	1.04	0.75	0.36	0.00178927	2.47145	--	--	--	--	LIM domain	--	--	--	--
c271348.graph_c0	1.37	1.86	2.52	0.26	0.2	0.3	0.000323532	2.4695	--	Molecular Function: catalytic activity (GO:0003824);; Cellular Component: integral component of membrane (GO:0016021);;	K15109|6.8e-40|gsl:Gasu_20540|K15109 solute carrier family 25 (mitochondrial carnitine/acylcarnitine transporter), member 20/29 | (RefSeq) mitochondrial carrier (BOU / S-adenosylmethionine carrier)	Energy production and conversion	Mitochondrial carrier protein	Mitochondrial carnitine/acylcarnitine carrier-like protein OS=Arabidopsis thaliana OX=3702 GN=BOU PE=1 SV=1	Uncharacterized protein (Fragment) OS=Pythium insidiosum OX=114742 GN=PINS_005212 PE=3 SV=1	Energy production and conversion	hypothetical protein Poli38472_006651 [Pythium oligandrum]
c283651.graph_c1	5.18	3.7	3.75	0.87	0.47	0.69	9.23951e-07	2.46838	Energy production and conversion	Molecular Function: phosphoenolpyruvate carboxykinase (ATP) activity (GO:0004612);; Molecular Function: ATP binding (GO:0005524);; Biological Process: gluconeogenesis (GO:0006094);;	K01610|5.1e-80|qsu:111992878|K01610 phosphoenolpyruvate carboxykinase (ATP) [EC:4.1.1.49] | (RefSeq) phosphoenolpyruvate carboxykinase (ATP)	--	Phosphoenolpyruvate carboxykinase	Phosphoenolpyruvate carboxykinase (ATP) 1 OS=Arabidopsis thaliana OX=3702 GN=PCK1 PE=1 SV=1	Phosphoenolpyruvate carboxykinase (ATP) OS=Hordeum vulgare subsp. vulgare OX=112509 PE=2 SV=1	Energy production and conversion	hypothetical protein VHUM_03718 [Vanrija humicola]
c283468.graph_c0	1.7	2.46	1.7	0.3	0.26	0.34	4.79803e-06	2.4671	--	--	--	--	--	--	Uncharacterized protein OS=Pythium insidiosum OX=114742 GN=PINS_003407 PE=4 SV=1	--	hypothetical protein Poli38472_012632 [Pythium oligandrum]
c296941.graph_c0	1.51	1.63	2.56	0.42	0.02	0.16	0.00187796	2.4651	Inorganic ion transport and metabolism	Molecular Function: molecular_function (GO:0003674);; Molecular Function: transporter activity (GO:0005215);; Cellular Component: cellular_component (GO:0005575);; Biological Process: transport (GO:0006810);; Biological Process: ion transport (GO:0006811);; Biological Process: cation transport (GO:0006812);; Biological Process: potassium ion transport (GO:0006813);; Biological Process: biological…	K03549|3.3e-100|smo:SELMODRAFT_149244|K03549 KUP system potassium uptake protein | (RefSeq) hypothetical protein	--	K+ potassium transporter	Potassium transporter 26 OS=Oryza sativa subsp. japonica OX=39947 GN=HAK26 PE=2 SV=1	Potassium transporter OS=Klebsormidium nitens OX=105231 GN=KFL_001500260 PE=3 SV=1	Inorganic ion transport and metabolism	potassium transporter 20 [Gigaspora rosea]
c261494.graph_c0	2.37	1.29	2.24	0.12	0.1	0.34	0.00258892	2.46411	--	Molecular Function: molecular_function (GO:0003674);; Molecular Function: nucleic acid binding (GO:0003676);; Molecular Function: RNA binding (GO:0003723);; Molecular Function: translation elongation factor activity (GO:0003746);; Molecular Function: catalytic activity (GO:0003824);; Molecular Function: glutathione transferase activity (GO:0004364);; Molecular Function: binding (GO:0005488);; Mol…	K03233|3.2e-41|dct:110111039|K03233 elongation factor 1-gamma | (RefSeq) elongation factor 1-gamma 2-like	Posttranslational modification, protein turnover, chaperones	Elongation factor 1 gamma, conserved domain;; Glutathione S-transferase, C-terminal domain;; Glutathione S-transferase, N-terminal domain;; Glutathione S-transferase, C-terminal domain	Probable elongation factor 1-gamma 1 OS=Arabidopsis thaliana OX=3702 GN=At1g09640 PE=1 SV=1	Uncharacterized protein OS=Cuscuta campestris OX=132261 GN=CCAM_LOCUS13272 PE=4 SV=1	Translation, ribosomal structure and biogenesis	elongation factor 1-gamma 2-like [Dendrobium catenatum]
c296531.graph_c0	13.56	17.2	11.01	2.49	1.43	3.42	3.51263e-11	2.46406	Amino acid transport and metabolism	Molecular Function: 5-methyltetrahydropteroyltriglutamate-homocysteine S-methyltransferase activity (GO:0003871);; Molecular Function: zinc ion binding (GO:0008270);; Biological Process: methionine biosynthetic process (GO:0009086);; Biological Process: methylation (GO:0032259);;	K00549|6.5e-156|ccp:CHC_T00009326001|K00549 5-methyltetrahydropteroyltriglutamate--homocysteine methyltransferase [EC:2.1.1.14] | (RefSeq) 5-methyltetrahydropteroyltriglutamate--homocysteine methyltransferase	Amino acid transport and metabolism	Cobalamin-independent synthase, Catalytic domain;; Cobalamin-independent synthase, N-terminal domain	5-methyltetrahydropteroyltriglutamate--homocysteine methyltransferase OS=Chlamydomonas reinhardtii OX=3055 PE=2 SV=1	5-methyltetrahydropteroyltriglutamate--homocysteine S-methyltransferase OS=Pythium insidiosum OX=114742 GN=PINS_004728 PE=3 SV=1	Amino acid transport and metabolism	hypothetical protein Poli38472_000347 [Pythium oligandrum]
c294253.graph_c0	15.69	18.11	14.42	3.03	3.12	2.96	1.27279e-43	2.46363	Amino acid transport and metabolism	Molecular Function: homoserine dehydrogenase activity (GO:0004412);; Biological Process: methionine biosynthetic process (GO:0009086);; Biological Process: threonine biosynthetic process (GO:0009088);; Biological Process: isoleucine biosynthetic process (GO:0009097);; Molecular Function: NADP binding (GO:0050661);;	--	--	Homoserine dehydrogenase;; Homoserine dehydrogenase, NAD binding domain	--	Homoserine dehydrogenase OS=Pythium insidiosum OX=114742 GN=PINS_006322 PE=3 SV=1	Amino acid transport and metabolism	hypothetical protein Poli38472_014522 [Pythium oligandrum]
c254268.graph_c0	3.02	3.94	3.45	0.63	0.27	0.61	3.68536e-05	2.46357	Carbohydrate transport and metabolism	Molecular Function: fructose-bisphosphate aldolase activity (GO:0004332);; Biological Process: glycolytic process (GO:0006096);; Molecular Function: zinc ion binding (GO:0008270);;	K01624|4.8e-84|qsu:112021236|K01624 fructose-bisphosphate aldolase, class II [EC:4.1.2.13] | (RefSeq) fructose-bisphosphate aldolase 1-like	Carbohydrate transport and metabolism	Fructose-bisphosphate aldolase class-II	--	Fructose-bisphosphate aldolase OS=Anthurium amnicola OX=1678845 GN=fba1 PE=3 SV=1	Carbohydrate transport and metabolism	Fructose-bisphosphate aldolase 1 [Apiotrichum porosum]
c271081.graph_c0	9.57	11.86	7.16	1.64	1.6	1.47	5.02561e-08	2.45664	--	Molecular Function: peptidase activity (GO:0008233);; Cellular Component: integral component of membrane (GO:0016021);;	--	--	--	--	Serine protease family S33, putative OS=Pythium insidiosum OX=114742 GN=PINS_000572 PE=4 SV=1	--	serine protease family S33, putative [Pythium insidiosum]
c319490.graph_c0	0.88	0.7	0.65	0.08	0	0	0.00814291	2.45304	General function prediction only	Molecular Function: GTPase activity (GO:0003924);; Molecular Function: GTP binding (GO:0005525);; Biological Process: peptidyl-amino acid modification (GO:0018193);;	K07874|6.7e-24|bpg:Bathy02g05150|K07874 Ras-related protein Rab-1A | (RefSeq) hypothetical protein	--	Ras family;; Ras of Complex, Roc, domain of DAPkinase;; Aspartyl/Asparaginyl beta-hydroxylase;; ADP-ribosylation factor family	GTP-binding protein yptV2 OS=Volvox carteri OX=3067 GN=YPTV2 PE=3 SV=1	Small GTP binding protein Rab1A OS=Saccharum officinarum OX=4547 PE=4 SV=1	Intracellular trafficking, secretion, and vesicular transport	small GTP binding protein Rab1A [Saccharum officinarum]
c273528.graph_c0	36.01	42.56	31.47	6.22	6.57	8.03	4.09472e-39	2.45108	--	Biological Process: fatty acid biosynthetic process (GO:0006633);; Cellular Component: integral component of membrane (GO:0016021);; Molecular Function: oxidoreductase activity, acting on paired donors, with oxidation of a pair of donors resulting in the reduction of molecular oxygen to two molecules of water (GO:0016717);;	K00507|2.6e-43|qsu:111983322|K00507 stearoyl-CoA desaturase (Delta-9 desaturase) [EC:1.14.19.1] | (RefSeq) acyl-CoA desaturase-like	Lipid transport and metabolism	Fatty acid desaturase	--	Acyl-CoA desaturase OS=Pythium insidiosum OX=114742 GN=PINS_003978 PE=3 SV=1	Lipid transport and metabolism	hypothetical protein Poli38472_001907 [Pythium oligandrum]
c199353.graph_c0	2.31	1.39	1.72	0.1	0.27	0.2	0.00170438	2.44589	General function prediction only	Molecular Function: ATP binding (GO:0005524);; Molecular Function: ATPase activity (GO:0016887);;	K18881|1.9e-43|psom:113298293|K18881 D-lactate dehydratase [EC:4.2.1.130] | (RefSeq) protein DJ-1 homolog D	--	DJ-1/PfpI family	Protein DJ-1 homolog D OS=Arabidopsis thaliana OX=3702 GN=DJ1D PE=1 SV=1	ABC transporter domain-containing protein (Fragment) OS=Auxenochlorella protothecoides OX=3075 GN=APUTEX25_002042 PE=3 SV=1	Defense mechanisms	hypothetical protein VHUM_04179 [Vanrija humicola]
c281733.graph_c0	4.57	5.33	4.38	0.88	0.67	1.03	4.92066e-13	2.44367	Amino acid transport and metabolism	Biological Process: histidine biosynthetic process (GO:0000105);; Molecular Function: histidinol-phosphate transaminase activity (GO:0004400);; Molecular Function: pyridoxal phosphate binding (GO:0030170);;	K00817|1.7e-84|qsu:111989674|K00817 histidinol-phosphate aminotransferase [EC:2.6.1.9] | (RefSeq) histidinol-phosphate aminotransferase-like	Amino acid transport and metabolism	Aminotransferase class I and II	--	Aminotran_1_2 domain-containing protein OS=Globisporangium ultimum (strain ATCC 200006 / CBS 805.95 / DAOM BR144) OX=431595 PE=3 SV=1	Amino acid transport and metabolism	hypothetical protein Poli38472_006256 [Pythium oligandrum]
c306717.graph_c0	1.99	2.89	2.35	0.43	0.47	0.45	7.98596e-20	2.43955	Amino acid transport and metabolism	Molecular Function: zinc ion binding (GO:0008270);; Molecular Function: methionine synthase activity (GO:0008705);; Molecular Function: cobalamin binding (GO:0031419);; Biological Process: methylation (GO:0032259);; Biological Process: pteridine-containing compound metabolic process (GO:0042558);;	K00548|0.0e+00|ccp:CHC_T00005524001|K00548 5-methyltetrahydrofolate--homocysteine methyltransferase [EC:2.1.1.13] | (RefSeq) hypothetical protein	--	Vitamin B12 dependent methionine synthase, activation domain;; Homocysteine S-methyltransferase;; Pterin binding enzyme;; B12 binding domain;; B12 binding domain	--	Methionine synthase OS=Globisporangium ultimum (strain ATCC 200006 / CBS 805.95 / DAOM BR144) OX=431595 PE=3 SV=1	Amino acid transport and metabolism	hypothetical protein Poli38472_003125 [Pythium oligandrum]
c276657.graph_c0	0.72	1.71	1.09	0.23	0.04	0.13	0.0017182	2.43584	--	Molecular Function: hydrolase activity, hydrolyzing O-glycosyl compounds (GO:0004553);; Biological Process: carbohydrate metabolic process (GO:0005975);; Molecular Function: cellulase activity (GO:0008810);; Cellular Component: integral component of membrane (GO:0016021);; Biological Process: cellulose catabolic process (GO:0030245);;	--	--	Glycosyl hydrolase family 9	--	Endoglucanase OS=Actinidia chinensis var. chinensis OX=1590841 GN=CEY00_Acc01064 PE=3 SV=1	Carbohydrate transport and metabolism	hypothetical protein LRAMOSA08764 [Lichtheimia ramosa]
c328156.graph_c0	0.45	0.22	0.54	0.05	0.03	0.06	0.00125316	2.43467	Replication, recombination and repair	Molecular Function: NAD(P)+-protein-arginine ADP-ribosyltransferase activity (GO:0003956);; Biological Process: protein ADP-ribosylation (GO:0006471);;	--	--	Dynamin family;; NAD:arginine ADP-ribosyltransferase;; 50S ribosome-binding GTPase	--	--	--	--
c285287.graph_c0	1.76	3.37	3.74	0.54	0.24	0.67	3.37503e-06	2.43443	--	Molecular Function: molecular_function (GO:0003674);; Molecular Function: binding (GO:0005488);; Molecular Function: protein binding (GO:0005515);; Cellular Component: cellular_component (GO:0005575);; Cellular Component: intracellular (GO:0005622);; Cellular Component: obsolete cell (GO:0005623);; Cellular Component: cytoplasm (GO:0005737);; Cellular Component: endosome (GO:0005768);; Cellular C…	K17987|1.2e-17|ppp:112285022|K17987 next to BRCA1 gene 1 protein | (RefSeq) protein NBR1 homolog	--	Ig-like domain from next to BRCA1 gene;; Zinc finger, ZZ type;; C1 domain;; PB1 domain	--	Next to BRCA1 1 protein OS=Hondaea fermentalgiana OX=2315210 GN=FCC1311_002372 PE=4 SV=1	Function unknown	Next to BRCA1 1 protein [Hondaea fermentalgiana]
c248231.graph_c0	10.8	13.92	9.53	2.45	1.25	2.29	7.9923e-10	2.43438	--	Cellular Component: membrane (GO:0016020);;	K17794|3.9e-12|mis:MICPUN_99445|K17794 mitochondrial import inner membrane translocase subunit TIM23 | (RefSeq) mitochondrial protein translocase family	--	Tim17/Tim22/Tim23/Pmp24 family	--	PHB domain-containing protein (Fragment) OS=Nothophytophthora sp. Chile5 OX=2483409 GN=BBJ28_00024820 PE=3 SV=1	Intracellular trafficking, secretion, and vesicular transport	hypothetical protein Poli38472_001433 [Pythium oligandrum]
c263058.graph_c0	0.71	0.8	1.3	0.17	0.05	0.05	0.00306178	2.43346	--	Biological Process: reproduction (GO:0000003);; Biological Process: response to acid chemical (GO:0001101);; Biological Process: developmental process involved in reproduction (GO:0003006);; Molecular Function: molecular_function (GO:0003674);; Molecular Function: catalytic activity (GO:0003824);; Molecular Function: diacylglycerol O-acyltransferase activity (GO:0004144);; Cellular Component: cel…	K11155|7.4e-36|gsl:Gasu_29900|K11155 diacylglycerol O-acyltransferase 1 [EC:2.3.1.20 2.3.1.75 2.3.1.76] | (RefSeq) diacylglycerol O-acyltransferase	Lipid transport and metabolism	MBOAT, membrane-bound O-acyltransferase family	Diacylglycerol O-acyltransferase 1C OS=Glycine max OX=3847 GN=DGAT1C PE=2 SV=1	O-acyltransferase OS=Anthurium amnicola OX=1678845 GN=SPAC13G7.05_0 PE=3 SV=1	Lipid transport and metabolism	uncharacterized protein SmJEL517_g00683 [Synchytrium microbalum]
c280086.graph_c0	2.06	2.98	2.92	0.51	0.43	0.47	4.70867e-09	2.43226	Carbohydrate transport and metabolism	Cellular Component: integral component of membrane (GO:0016021);; Molecular Function: transmembrane transporter activity (GO:0022857);;	K08202|1.4e-16|aof:109847987|K08202 MFS transporter, OCT family, solute carrier family 22 (organic cation transporter), member 4/5 | (RefSeq) LOW QUALITY PROTEIN: organic cation/carnitine transporter 4-like	General function prediction only	Major Facilitator Superfamily;; Sugar (and other) transporter;; Uncharacterised MFS-type transporter YbfB	--	Synaptic vesicle glycoprotein 2A, putative OS=Pythium insidiosum OX=114742 GN=PINS_005173 PE=4 SV=1	Function unknown	hypothetical protein Poli38472_012921 [Pythium oligandrum]
c188076.graph_c0	5.04	5.01	5.77	0.96	0.99	0.87	8.92658e-11	2.42577	--	Molecular Function: molecular_function (GO:0003674);; Molecular Function: transporter activity (GO:0005215);; Molecular Function: ion channel activity (GO:0005216);; Molecular Function: voltage-gated ion channel activity (GO:0005244);; Molecular Function: anion channel activity (GO:0005253);; Cellular Component: cellular_component (GO:0005575);; Cellular Component: intracellular (GO:0005622);; Ce…	K15040|3.8e-44|qsu:111987983|K15040 voltage-dependent anion channel protein 2 | (RefSeq) mitochondrial outer membrane protein porin-like	Inorganic ion transport and metabolism	Eukaryotic porin	--	Mitochondrial outer membrane protein porin OS=Anthurium amnicola OX=1678845 GN=B7H23.070_4 PE=3 SV=1	Inorganic ion transport and metabolism	hypothetical protein VHUM_04025 [Vanrija humicola]
c253841.graph_c0	2.39	4.07	0.97	0.08	0.41	0.39	0.00148382	2.42036	--	Molecular Function: protein binding (GO:0005515);;	--	--	PB1 domain	--	--	--	--
c306912.graph_c0	1	1.18	0.88	0.17	0.2	0.21	2.2126e-13	2.42011	--	Biological Process: nuclear-transcribed mRNA catabolic process, deadenylation-dependent decay (GO:0000288);; Biological Process: nuclear-transcribed mRNA poly(A) tail shortening (GO:0000289);; Biological Process: nuclear-transcribed mRNA catabolic process (GO:0000956);; Molecular Function: molecular_function (GO:0003674);; Molecular Function: catalytic activity (GO:0003824);; Molecular Function: …	K12603|2.3e-28|mtr:MTR_5g026280|K12603 CCR4-NOT transcription complex subunit 6 [EC:3.1.13.4] | (RefSeq) carbon catabolite repressor-like protein	Transcription	Endonuclease/Exonuclease/phosphatase family	Carbon catabolite repressor protein 4 homolog 3 OS=Arabidopsis thaliana OX=3702 GN=CCR4-3 PE=2 SV=2	Endo/exonuclease/phosphatase domain-containing protein OS=Pythium insidiosum OX=114742 GN=PINS_003850 PE=4 SV=1	Transcription	hypothetical protein Poli38472_004191 [Pythium oligandrum]
c287762.graph_c0	5.54	7.33	6.64	1.33	0.85	1.42	7.83491e-13	2.42009	Amino acid transport and metabolism	Molecular Function: homoserine kinase activity (GO:0004413);; Molecular Function: ATP binding (GO:0005524);; Biological Process: threonine metabolic process (GO:0006566);; Cellular Component: integral component of membrane (GO:0016021);;	K00872|3.1e-70|bpg:Bathy08g02040|K00872 homoserine kinase [EC:2.7.1.39] | (RefSeq) homoserine kinase	Amino acid transport and metabolism	GHMP kinases N terminal domain;; GHMP kinases C terminal	Homoserine kinase OS=Arabidopsis thaliana OX=3702 GN=HSK PE=1 SV=1	Homoserine kinase OS=Pythium insidiosum OX=114742 GN=PINS_001509 PE=3 SV=1	Amino acid transport and metabolism	hypothetical protein Poli38472_008864 [Pythium oligandrum]
c272663.graph_c0	0.56	1.16	1.51	0.18	0.11	0.09	0.00146644	2.41742	--	--	--	--	--	--	--	--	--
c273038.graph_c0	0.56	0.75	0.67	0	0.09	0.13	0.00216398	2.41597	Posttranslational modification, protein turnover, chaperones	Molecular Function: ATP binding (GO:0005524);; Cellular Component: integral component of membrane (GO:0016021);; Molecular Function: ATPase activity (GO:0016887);; Molecular Function: ATPase-coupled transmembrane transporter activity (GO:0042626);;	K05663|1.1e-173|smo:SELMODRAFT_102671|K05663 ATP-binding cassette, subfamily B, mitochondrial transporter ATM | (RefSeq) hypothetical protein	Intracellular trafficking, secretion, and vesicular transport	ABC transporter;; ABC transporter transmembrane region;; RecF/RecN/SMC N terminal domain	ABC transporter B family member 25, mitochondrial OS=Arabidopsis thaliana OX=3702 GN=ABCB25 PE=1 SV=1	AAA domain-containing protein OS=Nothophytophthora sp. Chile5 OX=2483409 GN=BBJ28_00008889 PE=4 SV=1	Intracellular trafficking, secretion, and vesicular transport	hypothetical protein Poli38472_004126 [Pythium oligandrum]
c253297.graph_c0	1.35	3.07	0.69	0.26	0	0.06	0.00830059	2.40874	General function prediction only	Molecular Function: iron ion binding (GO:0005506);; Molecular Function: oxidoreductase activity (GO:0016491);; Molecular Function: oxidoreductase activity, acting on paired donors, with incorporation or reduction of molecular oxygen (GO:0016705);; Molecular Function: L-ascorbic acid binding (GO:0031418);; Biological Process: oxidation-reduction process (GO:0055114);;	--	--	2OG-Fe(II) oxygenase superfamily	--	Aste57867_14587 protein OS=Aphanomyces stellatus OX=120398 GN=Aste57867_14587 PE=4 SV=1	Function unknown	hypothetical protein FOBC_08192, partial [Fusarium oxysporum Fo47]
c240993.graph_c0	0.68	0.88	1.39	0.15	0.06	0	0.00675606	2.40854	--	--	--	--	--	--	--	--	--
c275723.graph_c0	4.07	5.43	4.05	0.99	0.52	0.82	2.44354e-07	2.40493	--	Molecular Function: copper ion binding (GO:0005507);; Cellular Component: integral component of membrane (GO:0016021);;	K02258|2.1e-57|ccp:CHC_T00004335001|K02258 cytochrome c oxidase assembly protein subunit 11 | (RefSeq) hypothetical protein	Posttranslational modification, protein turnover, chaperones	Cytochrome c oxidase assembly protein CtaG/Cox11	Cytochrome c oxidase assembly protein COX11, mitochondrial OS=Arabidopsis thaliana OX=3702 GN=COX11 PE=2 SV=1	Cytochrome c oxidase assembly protein COX11, mitochondrial OS=Pythium insidiosum OX=114742 GN=PINS_002249 PE=3 SV=1	Posttranslational modification, protein turnover, chaperones	hypothetical protein Poli38472_009202 [Pythium oligandrum]
c123196.graph_c1	0.54	0.52	0.27	0.08	0.02	0.05	0.00255571	2.40414	--	Cellular Component: integral component of membrane (GO:0016021);;	--	Inorganic ion transport and metabolism	VTC domain;; Domain of unknown function (DUF202);; SPX domain	--	ABC transporter C family member 2 OS=Chlorella sorokiniana OX=3076 GN=C2E21_0219 PE=4 SV=1	Intracellular trafficking, secretion, and vesicular transport	uncharacterized protein BATDEDRAFT_18676 [Batrachochytrium dendrobatidis JAM81]
c294778.graph_c0	2.35	2.91	2.94	0.44	0.41	0.64	4.07603e-10	2.4027	Amino acid transport and metabolism	Molecular Function: L-threonine ammonia-lyase activity (GO:0004794);; Biological Process: isoleucine biosynthetic process (GO:0009097);;	K01754|9.8e-144|qsu:111991403|K01754 threonine dehydratase [EC:4.3.1.19] | (RefSeq) threonine dehydratase, mitochondrial-like	Amino acid transport and metabolism	Pyridoxal-phosphate dependent enzyme;; C-terminal regulatory domain of Threonine dehydratase	Threonine dehydratase 1 biosynthetic, chloroplastic OS=Solanum lycopersicum OX=4081 GN=TD1 PE=1 SV=1	Threonine dehydratase OS=Globisporangium ultimum (strain ATCC 200006 / CBS 805.95 / DAOM BR144) OX=431595 PE=3 SV=1	Amino acid transport and metabolism	hypothetical protein Poli38472_006716 [Pythium oligandrum]
c225032.graph_c0	4.17	3.86	4.38	0.76	0.91	0.58	4.18702e-08	2.39676	Amino acid transport and metabolism	Molecular Function: glutamate-ammonia ligase activity (GO:0004356);; Molecular Function: ATP binding (GO:0005524);; Biological Process: glutamine biosynthetic process (GO:0006542);;	K01915|9.4e-112|qsu:112008081|K01915 glutamine synthetase [EC:6.3.1.2] | (RefSeq) glutamine synthetase-like	Amino acid transport and metabolism	Glutamine synthetase, catalytic domain	Glutamine synthetase cytosolic isozyme 2 OS=Glycine max OX=3847 PE=1 SV=1	Glutamine synthetase OS=Anthurium amnicola OX=1678845 GN=GLN1_7 PE=3 SV=1	Amino acid transport and metabolism	hypothetical protein VHUM_00062 [Vanrija humicola]
c145447.graph_c0	0.77	4.73	10.55	0.6	0.55	0.62	0.00319671	2.39346	Amino acid transport and metabolism	Molecular Function: molecular_function (GO:0003674);; Molecular Function: catalytic activity (GO:0003824);; Molecular Function: ornithine decarboxylase activity (GO:0004586);; Cellular Component: cellular_component (GO:0005575);; Cellular Component: intracellular (GO:0005622);; Cellular Component: obsolete cell (GO:0005623);; Cellular Component: cytoplasm (GO:0005737);; Biological Process: organi…	K01581|2.1e-50|nta:107815922|K01581 ornithine decarboxylase [EC:4.1.1.17] | (RefSeq) Nt-odc, ODC; ornithine decarboxylase-like	--	Pyridoxal-dependent decarboxylase, C-terminal sheet domain;; Pyridoxal-dependent decarboxylase, pyridoxal binding domain	Ornithine decarboxylase OS=Solanum lycopersicum OX=4081 GN=ODC PE=2 SV=2	Ornithine decarboxylase OS=Hyoscyamus niger OX=4079 GN=ODC PE=2 SV=1	Amino acid transport and metabolism	ornithine decarboxylase [Lichtheimia corymbifera JMRC:FSU:9682]
c267210.graph_c0	0.89	1.02	1.59	0.24	0.05	0.11	0.00241987	2.3923	--	--	--	--	--	--	--	--	--
c85064.graph_c0	0.4	1.12	1.39	0.12	0.1	0.12	0.00240256	2.38243	Replication, recombination and repair	Molecular Function: molecular_function (GO:0003674);; Molecular Function: DNA binding (GO:0003677);; Molecular Function: catalytic activity (GO:0003824);; Molecular Function: DNA-directed DNA polymerase activity (GO:0003887);; Molecular Function: DNA topoisomerase activity (GO:0003916);; Molecular Function: DNA topoisomerase type II (double strand cut, ATP-hydrolyzing) activity (GO:0003918);; Cel…	K02470|3.8e-48|cme:CYME_CMH166C|K02470 DNA gyrase subunit B [EC:5.6.2.2] | (RefSeq) DNA gyrase subunit B	Chromatin structure and dynamics	DNA polymerase III beta subunit, C-terminal domain;; DNA polymerase III beta subunit, central domain;; DNA polymerase III beta subunit, N-terminal domain;; Histidine kinase-, DNA gyrase B-, and HSP90-like ATPase	DNA gyrase subunit B, mitochondrial OS=Arabidopsis thaliana OX=3702 GN=GYRBM PE=2 SV=1	DNA gyrase subunit B OS=Lupinus albus OX=3870 GN=Lal_00014813 PE=3 SV=1	Chromatin structure and dynamics	hypothetical protein Lal_00014813 [Lupinus albus]
c236867.graph_c0	1.62	1.71	1.96	0	0.3	0	0.00943128	2.38105	Amino acid transport and metabolism	Molecular Function: 5-methyltetrahydropteroyltriglutamate-homocysteine S-methyltransferase activity (GO:0003871);; Molecular Function: zinc ion binding (GO:0008270);; Biological Process: methionine biosynthetic process (GO:0009086);; Biological Process: methylation (GO:0032259);;	K00549|4.7e-57|qsu:111987908|K00549 5-methyltetrahydropteroyltriglutamate--homocysteine methyltransferase [EC:2.1.1.14] | (RefSeq) probable 5-methyltetrahydropteroyltriglutamate--homocysteine methyltransferase	Amino acid transport and metabolism	Cobalamin-independent synthase, Catalytic domain	5-methyltetrahydropteroyltriglutamate--homocysteine methyltransferase OS=Mesembryanthemum crystallinum OX=3544 GN=METE PE=2 SV=1	5-methyltetrahydropteroyltriglutamate--homocysteine S-methyltransferase OS=Anthurium amnicola OX=1678845 GN=metE_26 PE=3 SV=1	Amino acid transport and metabolism	hypothetical protein VHUM_03098 [Vanrija humicola]
c286041.graph_c0	2.31	3.49	4.4	0.92	0.36	0.41	1.37671e-05	2.38051	--	Cellular Component: Golgi membrane (GO:0000139);; Cellular Component: plant-type vacuole (GO:0000325);; Cellular Component: cellular_component (GO:0005575);; Cellular Component: intracellular (GO:0005622);; Cellular Component: obsolete cell (GO:0005623);; Cellular Component: cytoplasm (GO:0005737);; Cellular Component: vacuole (GO:0005773);; Cellular Component: vacuolar membrane (GO:0005774);; Ce…	K12479|5.8e-141|ppp:112295404|K12479 vacuolar protein sorting-associated protein 45 | (RefSeq) vacuolar protein sorting-associated protein 45 homolog isoform X1	Intracellular trafficking, secretion, and vesicular transport	Sec1 family	Vacuolar protein sorting-associated protein 45 homolog OS=Arabidopsis thaliana OX=3702 GN=VPS45 PE=1 SV=2	SM/Sec1-family protein OS=Physcomitrella patens subsp. patens OX=3218 GN=VPS45 PE=3 SV=1	Intracellular trafficking, secretion, and vesicular transport	vacuolar protein sorting 45 [Mortierella elongata AG-77]
c284924.graph_c0	5.74	7.41	5.63	1.38	1.04	1.21	2.38672e-16	2.37997	Amino acid transport and metabolism	Molecular Function: chorismate synthase activity (GO:0004107);; Biological Process: aromatic amino acid family biosynthetic process (GO:0009073);; Biological Process: chorismate biosynthetic process (GO:0009423);;	K01736|2.0e-110|qsu:112019630|K01736 chorismate synthase [EC:4.2.3.5] | (RefSeq) chorismate synthase-like	Amino acid transport and metabolism	Chorismate synthase	Chorismate synthase 2, chloroplastic OS=Solanum lycopersicum OX=4081 GN=CS2 PE=2 SV=1	Chorismate synthase OS=Pythium insidiosum OX=114742 GN=PINS_000637 PE=3 SV=1	Amino acid transport and metabolism	hypothetical protein Poli38472_003161 [Pythium oligandrum]
c245422.graph_c0	0.62	1.23	0.57	0.03	0.05	0.19	0.00316699	2.37915	General function prediction only	Molecular Function: hydrolase activity, acting on carbon-nitrogen (but not peptide) bonds (GO:0016810);;	--	--	Amidohydrolase family;; Amidohydrolase family	Protein LONG AFTER FAR-RED 3 OS=Arabidopsis thaliana OX=3702 GN=LAF3 PE=2 SV=1	Predicted protein OS=Hordeum vulgare subsp. vulgare OX=112509 PE=2 SV=1	Function unknown	amidohydrolase family protein [Klebsormidium nitens]
c257271.graph_c0	0.46	0.57	0.37	0	0.06	0.09	0.00537074	2.37875	--	--	--	--	PH domain;; Pleckstrin homology domain;; Pleckstrin homology domain	--	--	--	--
c235067.graph_c1	0.72	0.99	0.58	0.06	0	0.12	0.00725447	2.37851	--	--	--	--	--	--	--	--	--
c278699.graph_c0	13.48	17.01	11.37	3.21	2.09	2.87	2.80173e-16	2.37527	--	Molecular Function: 4-hydroxy-tetrahydrodipicolinate synthase activity (GO:0008840);; Biological Process: lysine biosynthetic process via diaminopimelate (GO:0009089);;	K01714|2.3e-59|gsl:Gasu_29240|K01714 4-hydroxy-tetrahydrodipicolinate synthase [EC:4.3.3.7] | (RefSeq) dihydrodipicolinate synthase	--	Dihydrodipicolinate synthetase family	--	4-hydroxy-tetrahydrodipicolinate synthase (Fragment) OS=Pythium insidiosum OX=114742 GN=PINS_013332 PE=3 SV=1	--	hypothetical protein Poli38472_002203 [Pythium oligandrum]
c272117.graph_c1	3.82	10.13	3.42	0.52	0.28	1.44	0.0014214	2.37515	--	Cellular Component: endoplasmic reticulum membrane (GO:0005789);; Biological Process: intracellular protein transport (GO:0006886);; Biological Process: endoplasmic reticulum to Golgi vesicle-mediated transport (GO:0006888);; Cellular Component: integral component of membrane (GO:0016021);; Biological Process: protein localization to endoplasmic reticulum exit site (GO:0070973);;	K14009|6.9e-57|qsu:112005916|K14009 B-cell receptor-associated protein 31 | (RefSeq) uncharacterized protein C9E9.04-like	Defense mechanisms	Bap31/Bap29 transmembrane region;; Bap31/Bap29 cytoplasmic coiled-coil domain	--	Endoplasmic reticulum transmembrane protein OS=Araucaria cunninghamii OX=56994 PE=3 SV=1	--	related to endoplasmic reticulum 25 kDa transmembrane protein [Fusarium fujikuroi IMI 58289]
c272027.graph_c0	1	1.86	1.16	0.07	0.17	0.25	0.00183982	2.37289	Amino acid transport and metabolism	Molecular Function: catalytic activity (GO:0003824);; Biological Process: transsulfuration (GO:0019346);; Molecular Function: pyridoxal phosphate binding (GO:0030170);;	K01758|8.8e-105|gsl:Gasu_38670|K01758 cystathionine gamma-lyase [EC:4.4.1.1] | (RefSeq) cystathionine gamma-lyase	Amino acid transport and metabolism	Cys/Met metabolism PLP-dependent enzyme;; Aminotransferase class I and II;; DegT/DnrJ/EryC1/StrS aminotransferase family	Cystathionine beta-lyase, chloroplastic OS=Arabidopsis thaliana OX=3702 GN=At3g57050 PE=1 SV=1	Uncharacterized protein OS=Pythium brassicum OX=1485010 GN=PybrP1_005469 PE=3 SV=1	Amino acid transport and metabolism	hypothetical protein Poli38472_013931 [Pythium oligandrum]
c274521.graph_c0	7.55	10.05	6.81	1.99	1.15	1.47	3.9455e-11	2.36684	Lipid transport and metabolism	Molecular Function: molecular_function (GO:0003674);; Molecular Function: catalytic activity (GO:0003824);; Molecular Function: enoyl-CoA hydratase activity (GO:0004300);; Cellular Component: cellular_component (GO:0005575);; Cellular Component: intracellular (GO:0005622);; Cellular Component: obsolete cell (GO:0005623);; Cellular Component: cytoplasm (GO:0005737);; Cellular Component: mitochondr…	K05607|1.5e-25|vcn:VOLCADRAFT_32282|K05607 methylglutaconyl-CoA hydratase [EC:4.2.1.18] | (RefSeq) hypothetical protein	Lipid transport and metabolism	Enoyl-CoA hydratase/isomerase;; Enoyl-CoA hydratase/isomerase	--	Uncharacterized protein OS=Phytophthora fragariae OX=53985 GN=PF001_g19772 PE=3 SV=1	Lipid transport and metabolism	hypothetical protein Poli38472_005993 [Pythium oligandrum]
c242118.graph_c1	2.61	3.46	2	0.2	0.17	0.4	0.00478901	2.36658	--	Biological Process: superoxide metabolic process (GO:0006801);; Molecular Function: metal ion binding (GO:0046872);;	--	--	--	--	Uncharacterized protein OS=Phytophthora ramorum OX=164328 PE=4 SV=1	--	hypothetical protein Poli38472_012150 [Pythium oligandrum]
c262855.graph_c0	4.37	3.95	4.54	1.07	0.74	0.7	2.26779e-14	2.36584	--	--	--	--	--	--	--	--	uncharacterized protein CC85DRAFT_313086 [Cutaneotrichosporon oleaginosum]
c242618.graph_c0	6.43	15.3	14.32	1.54	1.28	2.63	0.000110545	2.36315	--	Cellular Component: vacuolar membrane (GO:0005774);; Molecular Function: proton transmembrane transporter activity (GO:0015078);; Cellular Component: integral component of membrane (GO:0016021);; Cellular Component: proton-transporting V-type ATPase, V0 domain (GO:0033179);;	K02155|8.1e-38|cre:CHLREDRAFT_134189|K02155 V-type H+-transporting ATPase 16kDa proteolipid subunit | (RefSeq) ATPvL1; vacuolar H(+)-ATPase V0 sector, c/c' subunits	Energy production and conversion	ATP synthase subunit C	V-type proton ATPase 16 kDa proteolipid subunit OS=Chrysotila carterae OX=13221 GN=VAP PE=2 SV=1	V-type proton ATPase proteolipid subunit OS=Acetabularia acetabulum OX=35845 PE=2 SV=1	Inorganic ion transport and metabolism	RecName: Full=V-type proton ATPase 16 kDa proteolipid subunit; Short=V-ATPase 16 kDa proteolipid subunit; AltName: Full=Vacuolar proton pump 16 kDa proteolipid subunit [Chrysotila carterae]
c275155.graph_c0	0.89	3.93	7.49	0.66	0.45	0.29	0.00402412	2.36246	General function prediction only	Biological Process: TOR signaling (GO:0031929);; Cellular Component: TORC1 complex (GO:0031931);; Cellular Component: TORC2 complex (GO:0031932);;	K08266|6.4e-78|cvr:CHLNCDRAFT_36454|K08266 target of rapamycin complex subunit LST8 | (RefSeq) hypothetical protein	General function prediction only	WD domain, G-beta repeat;; Anaphase-promoting complex subunit 4 WD40 domain;; Nucleoporin Nup120/160;; WD40 region of Ge1, enhancer of mRNA-decapping protein	Target of rapamycin complex subunit LST8-1 OS=Arabidopsis thaliana OX=3702 GN=LST8-1 PE=1 SV=1	LST8-like protein isoform X1 OS=Chlorella sorokiniana OX=3076 GN=C2E21_0095 PE=3 SV=1	Function unknown	LST8-like protein isoform X1 [Chlorella sorokiniana]
c145173.graph_c0	6.3	22.63	30.42	2.1	4.99	2.06	0.000230186	2.35919	--	--	--	--	--	--	--	--	--
c246436.graph_c0	0.73	1.88	2.27	0.11	0.18	0.31	0.00203891	2.35908	General function prediction only	Molecular Function: oxidoreductase activity (GO:0016491);;	K18106|8.2e-107|mpp:MICPUCDRAFT_22305|K18106 D-galacturonate reductase [EC:1.1.1.-] | (RefSeq) hypothetical protein	--	Oxidoreductase family, NAD-binding Rossmann fold	--	Inositol 2-dehydrogenase OS=Hondaea fermentalgiana OX=2315210 GN=FCC1311_091012 PE=4 SV=1	Function unknown	uncharacterized protein SmJEL517_g03848 [Synchytrium microbalum]
c292562.graph_c0	3.56	4.14	3.31	0.46	0.79	0.85	2.62564e-11	2.35748	Amino acid transport and metabolism	Molecular Function: L-threonine ammonia-lyase activity (GO:0004794);; Biological Process: isoleucine biosynthetic process (GO:0009097);;	K01754|2.1e-127|qsu:111994838|K01754 threonine dehydratase [EC:4.3.1.19] | (RefSeq) threonine dehydratase, mitochondrial-like	Amino acid transport and metabolism	Pyridoxal-phosphate dependent enzyme;; C-terminal regulatory domain of Threonine dehydratase	Threonine dehydratase 1 biosynthetic, chloroplastic OS=Solanum lycopersicum OX=4081 GN=TD1 PE=1 SV=1	Threonine dehydratase OS=Pythium brassicum OX=1485010 GN=PybrP1_006639 PE=3 SV=1	Amino acid transport and metabolism	hypothetical protein Poli38472_009662 [Pythium oligandrum]
c281950.graph_c0	1.12	1.55	0.85	0.15	0.08	0.29	0.00100311	2.35628	--	Cellular Component: integral component of membrane (GO:0016021);;	--	--	--	--	Uncharacterized protein OS=Nothophytophthora sp. Chile5 OX=2483409 GN=BBJ28_00022678 PE=4 SV=1	--	hypothetical protein Poli38472_009385 [Pythium oligandrum]
c86487.graph_c0	2.42	2.61	2.73	0.12	0.52	0.36	0.00116882	2.35241	Energy production and conversion	Biological Process: ATP synthesis coupled proton transport (GO:0015986);; Cellular Component: membrane (GO:0016020);; Molecular Function: proton-transporting ATP synthase activity, rotational mechanism (GO:0046933);;	K02137|3.3e-31|qsu:112009610|K02137 F-type H+-transporting ATPase subunit O | (RefSeq) ATP synthase subunit 5, mitochondrial-like	Energy production and conversion	ATP synthase delta (OSCP) subunit	ATP synthase subunit O, mitochondrial OS=Ipomoea batatas OX=4120 PE=1 SV=1	Uncharacterized protein OS=Zea mays OX=4577 PE=2 SV=1	Energy production and conversion	hypothetical protein VHUM_00340 [Vanrija humicola]
c250586.graph_c0	9.82	13.19	11.3	1.28	2.08	2.97	4.70867e-09	2.35225	--	Biological Process: superoxide metabolic process (GO:0006801);; Molecular Function: metal ion binding (GO:0046872);;	--	--	--	--	Uncharacterized protein OS=Pythium brassicum OX=1485010 GN=PybrP1_003255 PE=4 SV=1	--	hypothetical protein Poli38472_012148 [Pythium oligandrum]
c260540.graph_c0	0.87	0.75	1.88	0	0.07	0.17	0.00975903	2.35158	General function prediction only	Cellular Component: cytosol (GO:0005829);; Molecular Function: L-galactose dehydrogenase activity (GO:0010349);; Molecular Function: oxidoreductase activity (GO:0016491);; Biological Process: L-ascorbic acid biosynthetic process (GO:0019853);;	K17744|1.8e-82|bvg:104904801|K17744 L-galactose dehydrogenase [EC:1.1.1.316] | (RefSeq) L-galactose dehydrogenase	Energy production and conversion	Aldo/keto reductase family	L-galactose dehydrogenase OS=Arabidopsis thaliana OX=3702 GN=LGALDH PE=1 SV=1	NAD(P)-linked oxidoreductase superfamily protein OS=Theobroma cacao OX=3641 GN=TCM_006358 PE=4 SV=1	Energy production and conversion	L-galactose dehydrogenase isoform X1 [Prosopis alba]
c286220.graph_c0	18.36	22.02	15.08	4.52	2.85	3.83	7.75762e-21	2.34202	Amino acid transport and metabolism	Molecular Function: 2-isopropylmalate synthase activity (GO:0003852);; Biological Process: leucine biosynthetic process (GO:0009098);;	K01649|2.1e-147|ppp:112281412|K01649 2-isopropylmalate synthase [EC:2.3.3.13] | (RefSeq) 2-isopropylmalate synthase A-like	Amino acid transport and metabolism	HMGL-like;; LeuA allosteric (dimerisation) domain	2-isopropylmalate synthase 2, chloroplastic OS=Arabidopsis thaliana OX=3702 GN=IPMS2 PE=1 SV=1	2-isopropylmalate synthase OS=Pythium insidiosum OX=114742 GN=PINS_007156 PE=3 SV=1	Amino acid transport and metabolism	hypothetical protein Poli38472_006159 [Pythium oligandrum]
c237561.graph_c0	16.33	21.16	21.28	3.04	3.7	3.98	3.85661e-10	2.34107	--	--	--	--	--	--	--	--	--
c262369.graph_c0	2.92	5.15	2.93	0.19	0	0.75	0.00852131	2.3339	--	--	--	--	--	--	--	--	--
c298455.graph_c0	18.33	22.15	16.5	3.97	3.83	4.2	8.45634e-51	2.32214	--	Molecular Function: nucleic acid binding (GO:0003676);; Molecular Function: asparagine-tRNA ligase activity (GO:0004816);; Molecular Function: ATP binding (GO:0005524);; Biological Process: asparaginyl-tRNA aminoacylation (GO:0006421);; Biological Process: cell cycle (GO:0007049);; Cellular Component: integral component of membrane (GO:0016021);; Molecular Function: cyclin-dependent protein serin…	K15100|4.1e-78|atr:18433481|K15100 solute carrier family 25 (mitochondrial citrate transporter), member 1 | (RefSeq) mitochondrial succinate-fumarate transporter 1	Energy production and conversion	Mitochondrial carrier protein	Mitochondrial succinate-fumarate transporter 1 OS=Arabidopsis thaliana OX=3702 GN=SFC1 PE=2 SV=1	Cyclin-dependent kinases regulatory subunit OS=Pythium insidiosum OX=114742 GN=PINS_001731 PE=3 SV=1	Energy production and conversion	asparagine-tRNA ligase [Pythium insidiosum]
c278221.graph_c0	0.57	1.68	1.64	0.1	0.17	0.23	0.00262352	2.31943	--	--	--	--	--	--	--	--	--
c229579.graph_c0	14.72	16.77	11.93	2.3	1.87	0.86	0.00246272	2.3186	Coenzyme transport and metabolism	Biological Process: cellular protein modification process (GO:0006464);; Biological Process: nitrogen compound metabolic process (GO:0006807);; Biological Process: cell communication (GO:0007154);; Biological Process: signal transduction (GO:0007165);; Biological Process: biological_process (GO:0008150);; Biological Process: metabolic process (GO:0008152);; Biological Process: response to endogen…	K21232|8.1e-10|adu:107474859|K21232 molybdopterin synthase sulfur carrier subunit | (RefSeq) uncharacterized protein LOC107474859 isoform X1	Energy production and conversion	ThiS family	Molybdopterin synthase sulfur carrier subunit OS=Zea mays OX=4577 GN=VP15 PE=2 SV=1	Molybdopterin converting factor, subunit 1 OS=Pythium insidiosum OX=114742 GN=PINS_003589 PE=4 SV=1	Energy production and conversion	molybdopterin converting factor, subunit 1 [Pythium insidiosum]
c313983.graph_c0	1.33	0.75	0.94	0	0.16	0.18	0.0053405	2.31276	Cell wall/membrane/envelope biogenesis	--	K08678|7.0e-115|ota:OT_ostta15g00180|K08678 UDP-glucuronate decarboxylase [EC:4.1.1.35] | (RefSeq) NAD-dependent epimerase/dehydratase	--	GDP-mannose 4,6 dehydratase;; NAD dependent epimerase/dehydratase family;; 3-beta hydroxysteroid dehydrogenase/isomerase family;; Male sterility protein;; RmlD substrate binding domain;; Polysaccharide biosynthesis protein	UDP-glucuronic acid decarboxylase 1 OS=Arabidopsis thaliana OX=3702 GN=UXS1 PE=1 SV=1	NAD(P)-bd_dom domain-containing protein OS=Ectocarpus siliculosus OX=2880 GN=Esi_0002_0180 PE=4 SV=1	--	UDP-glucuronic acid decarboxylase Uxs1p [Trichosporon asahii var. asahii CBS 2479]
c285311.graph_c1	4	5.83	4.35	0.87	0.78	1.22	9.70624e-14	2.31074	Translation, ribosomal structure and biogenesis	Molecular Function: translation elongation factor activity (GO:0003746);; Molecular Function: GTPase activity (GO:0003924);; Molecular Function: GTP binding (GO:0005525);; Cellular Component: mitochondrion (GO:0005739);; Biological Process: mitochondrial translational elongation (GO:0070125);;	K02355|7.5e-264|mpp:MICPUCDRAFT_33156|K02355 elongation factor G | (RefSeq) hypothetical protein	Translation, ribosomal structure and biogenesis	Elongation factor Tu GTP binding domain;; Elongation factor G, domain IV;; Elongation Factor G, domain III;; Elongation factor G C-terminus;; Elongation factor Tu domain 2	Elongation factor G-1, mitochondrial OS=Arabidopsis thaliana OX=3702 GN=MEFG1 PE=1 SV=1	Elongation factor G, mitochondrial OS=Globisporangium ultimum (strain ATCC 200006 / CBS 805.95 / DAOM BR144) OX=431595 PE=3 SV=1	Translation, ribosomal structure and biogenesis	hypothetical protein Poli38472_012184 [Pythium oligandrum]
c218950.graph_c0	3.02	2.55	0.89	0.29	0.25	0.35	0.00180863	2.31025	--	--	--	--	--	--	--	--	--
c307088.graph_c0	9.03	11.97	8.28	1.79	1.88	2.48	6.88027e-27	2.30856	--	Molecular Function: carbamoyl-phosphate synthase (glutamine-hydrolyzing) activity (GO:0004088);; Molecular Function: ATP binding (GO:0005524);; Biological Process: 'de novo' pyrimidine nucleobase biosynthetic process (GO:0006207);; Biological Process: glutamine metabolic process (GO:0006541);; Molecular Function: metal ion binding (GO:0046872);;	K11540|0.0e+00|cme:CYME_CMQ255C|K11540 carbamoyl-phosphate synthase / aspartate carbamoyltransferase / dihydroorotase [EC:6.3.5.5 2.1.3.2 3.5.2.3] | (RefSeq) CAD complex	General function prediction only	Carbamoyl-phosphate synthase L chain, ATP binding domain;; Carbamoyl-phosphate synthase small chain, CPSase domain;; Glutamine amidotransferase class-I;; Carbamoyl-phosphate synthetase large chain, oligomerisation domain;; ATP-grasp domain;; D-ala D-ala ligase C-terminus;; MGS-like domain;; ATP-grasp in the biosynthetic pathway with Ter operon;; RimK-like ATP-grasp domain	Carbamoyl-phosphate synthase large chain, chloroplastic OS=Arabidopsis thaliana OX=3702 GN=CARB PE=1 SV=1	Carbamoyl-phosphate synthase, large subunit OS=Pythium insidiosum OX=114742 GN=PINS_013560 PE=3 SV=1	--	carbamoyl-phosphate synthase, large subunit [Pythium insidiosum]
c256293.graph_c0	3.16	2	3.79	0.64	0.45	0.1	0.00227931	2.30485	--	Molecular Function: protein binding (GO:0005515);;	--	--	PB1 domain	--	--	--	--
c301904.graph_c0	48.4	57.72	40.95	10.71	8.44	12.02	2.35864e-35	2.30365	Inorganic ion transport and metabolism	Molecular Function: ATP binding (GO:0005524);; Molecular Function: proton-exporting ATPase activity, phosphorylative mechanism (GO:0008553);; Cellular Component: integral component of membrane (GO:0016021);; Biological Process: proton export across plasma membrane (GO:0120029);;	K01535|1.6e-209|csl:COCSUDRAFT_23431|K01535 H+-transporting ATPase [EC:7.1.2.1] | (RefSeq) putative plasma membrane-type proton ATPase	Inorganic ion transport and metabolism	E1-E2 ATPase;; haloacid dehalogenase-like hydrolase;; Cation transporter/ATPase, N-terminus;; haloacid dehalogenase-like hydrolase	Plasma membrane ATPase OS=Dunaliella bioculata OX=13790 GN=PMA1 PE=2 SV=1	P-type H(+)-exporting transporter (Fragment) OS=Nothophytophthora sp. Chile5 OX=2483409 GN=BBJ28_00010713 PE=4 SV=1	Inorganic ion transport and metabolism	hypothetical protein Poli38472_014386 [Pythium oligandrum]
c295319.graph_c0	3.17	3.2	3.16	0.48	0.62	0.8	3.51563e-11	2.30284	Cell wall/membrane/envelope biogenesis	Biological Process: nitrogen compound metabolic process (GO:0006807);; Molecular Function: amino-acid racemase activity (GO:0047661);;	--	--	Asp/Glu/Hydantoin racemase	--	Uncharacterized protein OS=Globisporangium ultimum (strain ATCC 200006 / CBS 805.95 / DAOM BR144) OX=431595 PE=3 SV=1	--	hypothetical protein Poli38472_009566 [Pythium oligandrum]
c239898.graph_c0	1.16	0.83	1.22	0.15	0.14	0.3	6.34473e-05	2.30241	--	Molecular Function: DNA-binding transcription factor activity (GO:0003700);; Biological Process: regulation of transcription, DNA-templated (GO:0006355);;	--	--	Basic region leucine zipper	--	--	--	hypothetical protein EHS24_004370 [Apiotrichum porosum]
c252017.graph_c0	5.88	4.11	0.79	0.23	0.54	0.56	0.00401349	2.30214	--	--	--	--	--	--	--	--	--
c311850.graph_c0	2.95	1.35	3.35	0.3	0.38	0.15	0.00572093	2.30085	Energy production and conversion	Molecular Function: succinate dehydrogenase activity (GO:0000104);; Biological Process: tricarboxylic acid cycle (GO:0006099);; Molecular Function: electron transfer activity (GO:0009055);; Molecular Function: oxidoreductase activity, acting on the CH-CH group of donors (GO:0016627);; Cellular Component: succinate dehydrogenase complex (GO:0045281);; Molecular Function: metal ion binding (GO:0046…	K00236|2.2e-10|ppp:3989115|K00236 succinate dehydrogenase (ubiquinone) cytochrome b560 subunit | (RefSeq) sdh3, PhpafMp15; succinate dehydrogenase subunit 3	Carbohydrate transport and metabolism	Succinate dehydrogenase/Fumarate reductase transmembrane subunit	Succinate dehydrogenase cytochrome b560 subunit OS=Marchantia polymorpha OX=3197 GN=SDH3 PE=3 SV=1	Succinate dehydrogenase cytochrome B subunit, mitochondrial (Fragment) OS=Anthurium amnicola OX=1678845 GN=sdh3_1 PE=3 SV=1	--	hypothetical protein VHUM_03353 [Vanrija humicola]
c244389.graph_c0	7.16	8.76	5.78	1.18	1.25	1.72	2.2421e-08	2.3002	Lipid transport and metabolism	Biological Process: lipid metabolic process (GO:0006629);; Cellular Component: integral component of membrane (GO:0016021);;	K10256|2.0e-56|peq:110023778|K10256 omega-6 fatty acid desaturase / acyl-lipid omega-6 desaturase (Delta-12 desaturase) [EC:1.14.19.6 1.14.19.22] | (RefSeq) delta(12)-oleate desaturase-like isoform X1	--	Fatty acid desaturase	Omega-6 fatty acid desaturase, endoplasmic reticulum isozyme 1 OS=Glycine max OX=3847 GN=FAD2-1 PE=2 SV=1	Putative delta-12 fatty acid desaturase OS=Pythium aphanidermatum OX=65070 PE=2 SV=1	Lipid transport and metabolism	putative delta-12 fatty acid desaturase [Pythium aphanidermatum]
c174962.graph_c0	0.62	0.43	0.45	0.07	0.09	0.03	0.00391402	2.29755	Amino acid transport and metabolism	Molecular Function: methylenetetrahydrofolate reductase (NAD(P)H) activity (GO:0004489);; Biological Process: methionine metabolic process (GO:0006555);; Biological Process: tetrahydrofolate interconversion (GO:0035999);;	K00297|1.5e-154|qsu:111983405|K00297 methylenetetrahydrofolate reductase (NADPH) [EC:1.5.1.20] | (RefSeq) methylenetetrahydrofolate reductase 1-like	Amino acid transport and metabolism	Methylenetetrahydrofolate reductase	Probable methylenetetrahydrofolate reductase OS=Oryza sativa subsp. japonica OX=39947 GN=Os03g0815200 PE=2 SV=1	Methylenetetrahydrofolate reductase OS=Anthurium amnicola OX=1678845 GN=met9_1 PE=3 SV=1	Amino acid transport and metabolism	hypothetical protein VHUM_03393 [Vanrija humicola]
c300460.graph_c0	4.23	5.27	3.85	1.06	0.74	1	3.90812e-19	2.29442	Amino acid transport and metabolism	Molecular Function: GTPase activity (GO:0003924);; Molecular Function: GTP binding (GO:0005525);;	K01733|1.2e-104|qsu:111986280|K01733 threonine synthase [EC:4.2.3.1] | (RefSeq) threonine synthase-like	Amino acid transport and metabolism	Threonine synthase N terminus;; Pyridoxal-phosphate dependent enzyme;; Ras family;; Ras of Complex, Roc, domain of DAPkinase;; ADP-ribosylation factor family;; 50S ribosome-binding GTPase;; Gtr1/RagA G protein conserved region	Ras-related protein RABA1a OS=Arabidopsis thaliana OX=3702 GN=RABA1A PE=1 SV=1	Uncharacterized protein OS=Globisporangium ultimum (strain ATCC 200006 / CBS 805.95 / DAOM BR144) OX=431595 PE=3 SV=1	Amino acid transport and metabolism	hypothetical protein Poli38472_003325 [Pythium oligandrum]
c240608.graph_c0	33.54	10.53	20.81	4.38	1.8	2.37	0.0022401	2.29154	--	--	--	--	Protein of unknown function (DUF3746)	--	--	--	--
c244655.graph_c0	4.05	4.13	2.28	0.52	0.7	0.51	0.000159983	2.2889	--	--	--	--	MORN repeat	--	--	Signal transduction mechanisms	--
c266044.graph_c0	0.88	1.36	2.05	0.26	0.18	0.2	0.00105789	2.28874	Inorganic ion transport and metabolism	Molecular Function: peroxidase activity (GO:0004601);; Molecular Function: heme binding (GO:0020037);; Biological Process: oxidation-reduction process (GO:0055114);;	--	--	Dyp-type peroxidase family	--	Uncharacterized protein OS=Hondaea fermentalgiana OX=2315210 GN=FCC1311_065242 PE=4 SV=1	--	hypothetical protein ASPBRDRAFT_138178 [Aspergillus brasiliensis CBS 101740]
c147550.graph_c0	1.36	3.54	1.25	0.1	0.42	0.33	0.00252766	2.28119	--	Molecular Function: protein binding (GO:0005515);; Cellular Component: cytoplasm (GO:0005737);;	--	Function unknown	Variant SH3 domain;; SH3 domain;; Variant SH3 domain;; BAR domain	--	SH3 domain-containing protein OS=Nannochloropsis salina CCMP1776 OX=1027361 GN=NSK_004365 PE=4 SV=1	--	SH3-domain-containing protein [Neolentinus lepideus HHB14362 ss-1]
c257738.graph_c0	57.83	69.04	60.2	12.53	9.43	15.71	1.01043e-18	2.28067	--	--	--	--	Antibiotic biosynthesis monooxygenase;; Stress responsive A/B Barrel Domain	--	ABM domain-containing protein OS=Globisporangium ultimum (strain ATCC 200006 / CBS 805.95 / DAOM BR144) OX=431595 PE=4 SV=1	--	hypothetical protein Poli38472_012831 [Pythium oligandrum]
c276126.graph_c0	0.62	1.22	1.13	0.1	0.13	0.19	0.00229345	2.27777	Secondary metabolites biosynthesis, transport and catabolism	Cellular Component: cellular_component (GO:0005575);; Cellular Component: intracellular (GO:0005622);; Cellular Component: obsolete cell (GO:0005623);; Cellular Component: cytoplasm (GO:0005737);; Cellular Component: mitochondrion (GO:0005739);; Biological Process: organelle organization (GO:0006996);; Biological Process: mitochondrion organization (GO:0007005);; Biological Process: biological_pr…	K00474|6.3e-44|qsu:112021605|K00474 trimethyllysine dioxygenase [EC:1.14.11.8] | (RefSeq) trimethyllysine dioxygenase-like	Lipid transport and metabolism	Taurine catabolism dioxygenase TauD, TfdA family;; Gamma-butyrobetaine hydroxylase-like, N-terminal	--	Uncharacterized protein OS=Guillardia theta (strain CCMP2712) OX=905079 GN=GUITHDRAFT_155346 PE=3 SV=1	Secondary metabolites biosynthesis, transport and catabolism	trimethyllysine dioxygenase [Allomyces macrogynus ATCC 38327]
c297299.graph_c0	184.48	249.25	188.69	52.11	40.45	42.85	1.78369e-43	2.26831	Inorganic ion transport and metabolism	Cellular Component: integral component of membrane (GO:0016021);; Molecular Function: transmembrane transporter activity (GO:0022857);;	--	--	Major Facilitator Superfamily	--	Uncharacterized protein OS=Globisporangium ultimum (strain ATCC 200006 / CBS 805.95 / DAOM BR144) OX=431595 PE=4 SV=1	Function unknown	Major facilitator superfamily, partial [Globisporangium splendens]
c263794.graph_c1	0.98	1.09	0.79	0.08	0.14	0.08	0.00773279	2.2662	--	Biological Process: proteolysis (GO:0006508);; Molecular Function: peptidase activity (GO:0008233);;	K11990|1.5e-07|cme:CYME_CMO185C|K11990 desert hedgehog | (RefSeq) similar to hedgehog protein	Signal transduction mechanisms	Hint module	--	--	--	hypothetical protein F1559_002929 [Cyanidiococcus yangmingshanensis]
c313346.graph_c0	0.95	1.59	0.66	0.1	0.17	0.19	0.00238174	2.26509	Amino acid transport and metabolism	Molecular Function: 3-deoxy-7-phosphoheptulonate synthase activity (GO:0003849);; Biological Process: aromatic amino acid family biosynthetic process (GO:0009073);;	K01626|3.5e-111|qsu:112029217|K01626 3-deoxy-7-phosphoheptulonate synthase [EC:2.5.1.54] | (RefSeq) phospho-2-dehydro-3-deoxyheptonate aldolase, tyrosine-inhibited-like	--	DAHP synthetase I family	--	3-deoxy-7-phosphoheptulonate synthase OS=Aphanomyces astaci OX=112090 GN=H257_18439 PE=3 SV=1	Amino acid transport and metabolism	hypothetical protein VHUM_02272 [Vanrija humicola]
c291957.graph_c0	1.35	1.86	3.39	0.14	0.47	0.45	0.00146612	2.25965	--	Molecular Function: phospholipid binding (GO:0005543);; Molecular Function: 1-phosphatidylinositol binding (GO:0005545);; Cellular Component: clathrin-coated vesicle (GO:0030136);; Molecular Function: clathrin binding (GO:0030276);; Biological Process: clathrin coat assembly (GO:0048268);;	K20044|5.0e-41|lang:109347288|K20044 phosphatidylinositol-binding clathrin assembly protein | (RefSeq) putative clathrin assembly protein At5g57200	--	ANTH domain;; ENTH domain	Putative clathrin assembly protein At5g57200 OS=Arabidopsis thaliana OX=3702 GN=At5g57200 PE=3 SV=1	ANTH/ENTH domain containing protein OS=Klebsormidium nitens OX=105231 GN=KFL_002830230 PE=4 SV=1	--	ANTH/ENTH domain containing protein [Klebsormidium nitens]
c308076.graph_c0	6.36	8.19	5.49	1.29	1.19	1.83	1.5606e-18	2.25505	Inorganic ion transport and metabolism	Molecular Function: sulfite reductase (NADPH) activity (GO:0004783);; Biological Process: cellular amino acid biosynthetic process (GO:0008652);; Cellular Component: sulfite reductase complex (NADPH) (GO:0009337);; Molecular Function: FMN binding (GO:0010181);; Molecular Function: heme binding (GO:0020037);; Molecular Function: NADP binding (GO:0050661);; Molecular Function: 4 iron, 4 sulfur clus…	K00381|1.1e-279|qsu:112011361|K00381 sulfite reductase (NADPH) hemoprotein beta-component [EC:1.8.1.2] | (RefSeq) sulfite reductase [NADPH] subunit beta-like	Inorganic ion transport and metabolism	Nitrite and sulphite reductase 4Fe-4S domain;; Nitrite/Sulfite reductase ferredoxin-like half domain;; Flavodoxin;; Pyruvate flavodoxin/ferredoxin oxidoreductase, thiamine diP-bdg;; Pyruvate:ferredoxin oxidoreductase core domain II	Sulfite reductase [ferredoxin], chloroplastic OS=Pisum sativum OX=3888 GN=SIR PE=1 SV=2	Assimilatory sulfite reductase (NADPH) OS=Phytophthora parasitica OX=4792 GN=L915_06810 PE=3 SV=1	Inorganic ion transport and metabolism	hypothetical protein Poli38472_009413 [Pythium oligandrum]
c284563.graph_c0	1.28	2.59	0.36	0.14	0.11	0.31	0.00775784	2.25475	--	Cellular Component: integral component of membrane (GO:0016021);;	K15280|3.0e-20|cme:CYME_CMK248C|K15280 solute carrier family 35, member C2 | (RefSeq) similar to phosphate/phosphoenolpyruvate translocator protein	--	Triose-phosphate Transporter family;; EamA-like transporter family	Probable sugar phosphate/phosphate translocator At5g25400 OS=Arabidopsis thaliana OX=3702 GN=At5g25400 PE=2 SV=1	TPT domain-containing protein OS=Carpinus fangiana OX=176857 GN=FH972_023249 PE=4 SV=1	--	uncharacterized protein FOYG_01572 [Fusarium oxysporum NRRL 32931]
c292879.graph_c0	2.77	3.09	1.65	0.35	0.3	0.59	0.000559212	2.25469	--	Cellular Component: integral component of membrane (GO:0016021);; Molecular Function: transmembrane transporter activity (GO:0022857);;	K08176|3.5e-68|gra:105796505|K08176 MFS transporter, PHS family, inorganic phosphate transporter | (RefSeq) probable inorganic phosphate transporter 1-5	Inorganic ion transport and metabolism	Sugar (and other) transporter;; Major Facilitator Superfamily	Probable inorganic phosphate transporter 1-6 OS=Arabidopsis thaliana OX=3702 GN=PHT1-6 PE=1 SV=1	Inorganic phosphate transporter, putative OS=Pythium insidiosum OX=114742 GN=PINS_008797 PE=4 SV=1	Inorganic ion transport and metabolism	hypothetical protein Poli38472_007845 [Pythium oligandrum]
c316905.graph_c0	0.75	0.54	0.6	0.05	0.08	0.1	0.00661537	2.24351	Lipid transport and metabolism	Molecular Function: transferase activity, transferring acyl groups other than amino-acyl groups (GO:0016747);;	K00626|1.2e-111|qsu:112026785|K00626 acetyl-CoA C-acetyltransferase [EC:2.3.1.9] | (RefSeq) acetyl-CoA acetyltransferase-like	Lipid transport and metabolism	Thiolase, N-terminal domain;; Thiolase, C-terminal domain;; Beta-ketoacyl synthase, N-terminal domain	Acetyl-CoA acetyltransferase, cytosolic 1 OS=Arabidopsis thaliana OX=3702 GN=AAT1 PE=1 SV=1	Predicted protein OS=Hordeum vulgare subsp. vulgare OX=112509 PE=2 SV=1	Lipid transport and metabolism	thiolase [Cutaneotrichosporon oleaginosum]
c270289.graph_c0	1.4	1.18	0.8	0.1	0.16	0.09	0.00956676	2.24156	--	--	--	--	--	--	Uncharacterized protein OS=Hondaea fermentalgiana OX=2315210 GN=FCC1311_001602 PE=4 SV=1	--	hypothetical protein CAOG_08050 [Capsaspora owczarzaki ATCC 30864]
c280712.graph_c0	6.96	8.11	6.43	1.64	1.11	1.81	4.21288e-12	2.23656	--	Cellular Component: integral component of membrane (GO:0016021);;	--	--	--	Thaumatin-like protein 2 OS=Prunus persica OX=3760 PE=2 SV=1	Uncharacterized protein OS=Globisporangium ultimum (strain ATCC 200006 / CBS 805.95 / DAOM BR144) OX=431595 PE=4 SV=1	Posttranslational modification, protein turnover, chaperones	hypothetical protein Poli38472_000166 [Pythium oligandrum]
c282945.graph_c0	1.07	1.59	1.34	0.28	0.24	0.27	2.68706e-06	2.23388	--	Molecular Function: protein binding (GO:0005515);; Cellular Component: cellular_component (GO:0005575);; Cellular Component: intracellular (GO:0005622);; Cellular Component: obsolete cell (GO:0005623);; Cellular Component: cytoplasm (GO:0005737);; Cellular Component: endosome (GO:0005768);; Cellular Component: endosome membrane (GO:0010008);; Cellular Component: endomembrane system (GO:0012505);;…	K20285|1.8e-08|vcn:VOLCADRAFT_93025|K20285 Rab9 effector protein with kelch motifs | (RefSeq) hypothetical protein	General function prediction only	Galactose oxidase, central domain;; Galactose oxidase, central domain;; Kelch motif;; Kelch motif;; Kelch motif;; Kelch motif	Acyl-CoA-binding domain-containing protein 4 OS=Arabidopsis thaliana OX=3702 GN=ACBP4 PE=1 SV=1	Uncharacterized protein OS=Nothophytophthora sp. Chile5 OX=2483409 GN=BBJ28_00014563 PE=4 SV=1	Function unknown	hypothetical protein Poli38472_012216 [Pythium oligandrum]
c246289.graph_c0	6.34	7.46	4.72	1.84	0.41	0.84	0.000689757	2.22873	--	Cellular Component: integral component of membrane (GO:0016021);;	--	--	Hypoxia induced protein conserved region	--	HIG1 domain-containing protein OS=Pythium insidiosum OX=114742 GN=PINS_001062 PE=4 SV=1	Function unknown	hypothetical protein Poli38472_006700 [Pythium oligandrum]
c244815.graph_c0	0.54	0.83	0.43	0.08	0.03	0.12	0.006896	2.22114	--	Cellular Component: ubiquitin ligase complex (GO:0000151);; Molecular Function: protein binding (GO:0005515);; Cellular Component: cellular_component (GO:0005575);; Cellular Component: intracellular (GO:0005622);; Cellular Component: obsolete cell (GO:0005623);; Cellular Component: nucleus (GO:0005634);; Biological Process: proteolysis (GO:0006508);; Biological Process: ubiquitin-dependent protei…	--	--	Leucine Rich repeat	--	Uncharacterized protein OS=Lupinus albus OX=3870 GN=Lal_00006810 PE=4 SV=1	Secondary metabolites biosynthesis, transport and catabolism	putative leucine-rich repeat domain, L domain-containing protein [Lupinus albus]
c278061.graph_c0	1	0.69	0.35	0.07	0.1	0.11	0.00549374	2.22014	--	Molecular Function: nucleic acid binding (GO:0003676);; Molecular Function: RNA-DNA hybrid ribonuclease activity (GO:0004523);;	K22804|2.8e-126|bna:106442438|K22804 structural maintenance of chromosomes protein 6 | (RefSeq) structural maintenance of chromosomes protein 6B-like	General function prediction only	Reverse transcriptase (RNA-dependent DNA polymerase)	Uncharacterized mitochondrial protein AtMg01250 OS=Arabidopsis thaliana OX=3702 GN=AtMg01250 PE=4 SV=1	Reverse transcriptase domain-containing protein OS=Fagus sylvatica OX=28930 GN=FSB_LOCUS59177 PE=4 SV=1	Replication, recombination and repair	uncharacterized protein LOC113750724 [Coffea eugenioides]
c256587.graph_c0	79.92	93.57	69.6	19.86	15.04	19.57	5.91863e-38	2.21941	Carbohydrate transport and metabolism	Molecular Function: fructose-bisphosphate aldolase activity (GO:0004332);; Biological Process: glycolytic process (GO:0006096);; Molecular Function: zinc ion binding (GO:0008270);;	K01624|1.5e-119|qsu:111993758|K01624 fructose-bisphosphate aldolase, class II [EC:4.1.2.13] | (RefSeq) fructose-bisphosphate aldolase 1-like	Carbohydrate transport and metabolism	Fructose-bisphosphate aldolase class-II	--	Fructose-bisphosphate aldolase OS=Pythium insidiosum OX=114742 GN=PINS_004475 PE=3 SV=1	Carbohydrate transport and metabolism	fructose-bisphosphate aldolase [Pythium insidiosum]
c288330.graph_c0	4.31	5.28	3.18	0.81	0.69	1.17	7.36503e-09	2.21815	Inorganic ion transport and metabolism	Cellular Component: integral component of membrane (GO:0016021);; Molecular Function: transmembrane transporter activity (GO:0022857);;	K02575|2.1e-63|gsl:Gasu_46790|K02575 MFS transporter, NNP family, nitrate/nitrite transporter | (RefSeq) MFS transporter, nitrate/nitrite transport	--	Major Facilitator Superfamily	High affinity nitrate transporter 2.6 OS=Arabidopsis thaliana OX=3702 GN=NRT2.6 PE=1 SV=1	Uncharacterized protein OS=Pythium insidiosum OX=114742 GN=PINS_005810 PE=4 SV=1	Inorganic ion transport and metabolism	hypothetical protein Poli38472_013610 [Pythium oligandrum]
c88719.graph_c0	0.57	0.51	0.42	0.14	0.04	0.07	0.00209793	2.21669	General function prediction only	--	--	--	Glyoxal oxidase N-terminus;; Domain of unknown function (DUF1929)	Aldehyde oxidase GLOX1 OS=Arabidopsis thaliana OX=3702 GN=GLOX1 PE=2 SV=1	Galactose oxidase OS=Anthurium amnicola OX=1678845 GN=GAOA_19 PE=4 SV=1	Function unknown	hypothetical protein VHUM_02279 [Vanrija humicola]
c234549.graph_c0	2.08	1.24	3.22	0.38	0.32	0.28	0.00320416	2.21114	--	--	--	--	--	--	--	--	--
c254227.graph_c0	1.4	1.35	1.87	0.21	0.12	0.4	0.00231796	2.20993	--	--	--	--	--	--	--	--	--
c310662.graph_c0	65.74	48.37	90.06	14.2	11.01	18.63	1.2007e-10	2.20671	--	--	--	--	--	--	--	--	--
c266590.graph_c0	0.3	0.83	0.71	0.05	0.08	0.14	0.0042363	2.2022	--	Molecular Function: ATP binding (GO:0005524);; Cellular Component: mitochondrion (GO:0005739);; Biological Process: mitochondrial respiratory chain complex III assembly (GO:0034551);;	K08900|1.8e-46|qsu:112040327|K08900 mitochondrial chaperone BCS1 | (RefSeq) mitochondrial chaperone BCS1-like	Posttranslational modification, protein turnover, chaperones	BCS1 N terminal;; ATPase family associated with various cellular activities (AAA)	AAA-ATPase At3g50940 OS=Arabidopsis thaliana OX=3702 GN=At3g50940 PE=2 SV=1	Uncharacterized protein OS=Carpinus fangiana OX=176857 GN=FH972_021967 PE=3 SV=1	Posttranslational modification, protein turnover, chaperones	hypothetical protein HG537_0A06540 [Torulaspora globosa]
c260090.graph_c0	2.86	5.94	7.62	1.36	0.29	0.99	0.00215313	2.20057	--	Molecular Function: SNARE binding (GO:0000149);; Molecular Function: molecular_function (GO:0003674);; Molecular Function: SNAP receptor activity (GO:0005484);; Molecular Function: binding (GO:0005488);; Molecular Function: protein binding (GO:0005515);; Cellular Component: cellular_component (GO:0005575);; Cellular Component: intracellular (GO:0005622);; Cellular Component: obsolete cell (GO:000…	K08506|3.2e-07|pavi:110751812|K08506 syntaxin of plants SYP7 | (RefSeq) syntaxin-71-like	--	--	Syntaxin-72 OS=Arabidopsis thaliana OX=3702 GN=SYP72 PE=2 SV=1	Syntaxin-71 OS=Prunus yedoensis var. nudiflora OX=2094558 GN=Pyn_03116 PE=3 SV=1	Intracellular trafficking, secretion, and vesicular transport	hypothetical protein ROZALSC1DRAFT_29425 [Rozella allomycis CSF55]
c270522.graph_c0	2.34	3.62	2.34	0.49	0.47	0.66	1.88875e-05	2.19581	--	Molecular Function: oxidoreductase activity (GO:0016491);;	K18980|4.6e-48|cqi:110708694|K18980 2-methylene-furan-3-one reductase [EC:1.3.1.105] | (RefSeq) 2-methylene-furan-3-one reductase-like	--	Zinc-binding dehydrogenase;; Zinc-binding dehydrogenase;; Alcohol dehydrogenase GroES-like domain	2-methylene-furan-3-one reductase OS=Solanum lycopersicum OX=4081 GN=EO PE=1 SV=1	PKS_ER domain-containing protein OS=Globisporangium ultimum (strain ATCC 200006 / CBS 805.95 / DAOM BR144) OX=431595 PE=4 SV=1	Energy production and conversion	Quinone oxidoreductase protein, partial [Globisporangium splendens]
c281846.graph_c0	0.47	0.97	1.17	0.2	0.05	0.14	0.00406445	2.19474	--	--	K20168|2.7e-115|jre:108995647|K20168 TBC1 domain family member 15 | (RefSeq) TBC1 domain family member 17-like isoform X1	Signal transduction mechanisms	Rab-GTPase-TBC domain;; Rab-binding domain (RBD)	Rab GTPase-activating protein 22 OS=Arabidopsis thaliana OX=3702 GN=RABGAP22 PE=1 SV=1	TBC1 domain family member 17-like isoform X1 OS=Juglans regia OX=51240 GN=LOC108995647 PE=4 SV=1	Signal transduction mechanisms	TBC1 domain family member 15 [Carex littledalei]
c252256.graph_c0	2.89	14.53	36.17	3.67	2.76	1.45	0.00535647	2.19451	Cell wall/membrane/envelope biogenesis	Molecular Function: protein kinase activity (GO:0004672);; Molecular Function: ATP binding (GO:0005524);;	K07198|6.5e-40|sbi:8076093|K07198 5'-AMP-activated protein kinase, catalytic alpha subunit [EC:2.7.11.11] | (RefSeq) CBL-interacting protein kinase 26	General function prediction only	Protein kinase domain;; Protein tyrosine and serine/threonine kinase	CBL-interacting protein kinase 26 OS=Oryza sativa subsp. japonica OX=39947 GN=CIPK26 PE=2 SV=1	Protein kinase domain-containing protein (Fragment) OS=Nymphaea colorata OX=210225 GN=NYM_LOCUS29578 PE=4 SV=1	Signal transduction mechanisms	unnamed protein product, partial [Nymphaea colorata]
c225098.graph_c0	3.12	1.32	1.49	0.33	0.28	0.21	0.00664181	2.19316	--	--	--	--	--	--	--	--	--
c267926.graph_c0	3.51	6.04	4.08	1.06	0.8	0.94	2.28202e-06	2.19248	Carbohydrate transport and metabolism	Molecular Function: nucleic acid binding (GO:0003676);; Molecular Function: zinc ion binding (GO:0008270);; Molecular Function: tRNA dihydrouridine synthase activity (GO:0017150);; Molecular Function: flavin adenine dinucleotide binding (GO:0050660);;	--	Energy production and conversion	Phosphoenolpyruvate phosphomutase;; Isocitrate lyase family	Petal death protein OS=Dianthus caryophyllus OX=3570 GN=PDP PE=1 SV=1	tRNA-dihydrouridine synthase, putative OS=Pythium insidiosum OX=114742 GN=PINS_011977 PE=4 SV=1	Energy production and conversion	hypothetical protein Poli38472_013091 [Pythium oligandrum]
c277125.graph_c0	7.93	9.39	7.01	2.07	1.38	1.75	1.17692e-09	2.19219	--	Cellular Component: integral component of membrane (GO:0016021);;	K10703|1.5e-38|nnu:104611912|K10703 very-long-chain (3R)-3-hydroxyacyl-CoA dehydratase [EC:4.2.1.134] | (RefSeq) very-long-chain (3R)-3-hydroxyacyl-CoA dehydratase PASTICCINO 2A-like	General function prediction only	Protein tyrosine phosphatase-like protein, PTPLA	Very-long-chain (3R)-3-hydroxyacyl-CoA dehydratase PASTICCINO 2A OS=Oryza sativa subsp. japonica OX=39947 GN=PAS2A PE=2 SV=2	Very-long-chain (3R)-3-hydroxyacyl-CoA dehydratase OS=Phytophthora palmivora var. palmivora OX=611791 GN=PHPALM_20916 PE=3 SV=1	Lipid transport and metabolism	3-hydroxy acyl-CoA dehydratase [Phytophthora palmivora var. palmivora]
c273010.graph_c0	4.78	4.79	6.72	0.79	1.43	1.22	3.45951e-08	2.19074	Signal transduction mechanisms	--	--	--	EAL domain	--	Uncharacterized protein OS=Lupinus albus OX=3870 GN=Lal_00009029 PE=4 SV=1	Signal transduction mechanisms	conserved hypothetical protein [Ricinus communis]
c293409.graph_c0	23.29	28.31	20.24	6.1	4.86	5.52	1.66369e-33	2.1898	--	Molecular Function: transferase activity, transferring acyl groups (GO:0016746);;	K00624|1.4e-53|qsu:112036843|K00624 carnitine O-acetyltransferase [EC:2.3.1.7] | (RefSeq) carnitine O-acetyltransferase, mitochondrial-like	Lipid transport and metabolism	Choline/Carnitine o-acyltransferase	--	Choline/Carnitine O-acyltransferase, putative OS=Pythium insidiosum OX=114742 GN=PINS_012166 PE=3 SV=1	--	hypothetical protein Poli38472_002297 [Pythium oligandrum]
c294483.graph_c0	5.5	7.95	5.8	0.61	1.06	2.14	0.000108514	2.18795	Amino acid transport and metabolism	Molecular Function: ammonia-lyase activity (GO:0016841);;	K10775|9.5e-36|qsu:112011429|K10775 phenylalanine ammonia-lyase [EC:4.3.1.24] | (RefSeq) phenylalanine ammonia-lyase-like	Secondary metabolites biosynthesis, transport and catabolism	Aromatic amino acid lyase	Phenylalanine ammonia-lyase OS=Nicotiana tabacum OX=4097 PE=2 SV=1	Histidine ammonia-lyase OS=Pythium insidiosum OX=114742 GN=PINS_002549 PE=3 SV=1	Secondary metabolites biosynthesis, transport and catabolism	hypothetical protein Poli38472_003235 [Pythium oligandrum]
c75923.graph_c0	0.92	0.64	0.63	0.17	0.11	0.04	0.00542648	2.18606	--	Molecular Function: catalytic activity (GO:0003824);; Molecular Function: metal ion binding (GO:0046872);;	--	Energy production and conversion	Insulinase (Peptidase family M16);; Peptidase M16 inactive domain	--	Predicted protein (Fragment) OS=Hordeum vulgare subsp. vulgare OX=112509 PE=2 SV=1	Posttranslational modification, protein turnover, chaperones	hypothetical protein VHUM_02452 [Vanrija humicola]
c294193.graph_c0	2.28	2.37	1.35	0	0.39	0.45	0.00980735	2.18204	Amino acid transport and metabolism	Cellular Component: integral component of membrane (GO:0016021);; Molecular Function: transmembrane transporter activity (GO:0022857);;	K03294|9.2e-65|ccp:CHC_T00009508001|K03294 basic amino acid/polyamine antiporter, APA family | (RefSeq) cationic amino acid transport permease	Amino acid transport and metabolism	Amino acid permease;; Amino acid permease;; C-terminus of AA_permease	Cationic amino acid transporter 3, mitochondrial OS=Arabidopsis thaliana OX=3702 GN=CAT3 PE=2 SV=1	AA_permease_C domain-containing protein OS=Pythium brassicum OX=1485010 GN=PybrP1_007985 PE=4 SV=1	Amino acid transport and metabolism	Amino acid-polyamine-organocation, partial [Globisporangium splendens]
c83654.graph_c0	1.3	0.76	1.21	0.2	0.09	0.24	0.00301864	2.18145	Amino acid transport and metabolism	--	--	--	Trypsin-like peptidase domain;; Trypsin	--	--	--	--
c271839.graph_c0	0.59	1.56	1.47	0.23	0.13	0.23	0.0022961	2.17907	--	Cellular Component: integral component of membrane (GO:0016021);;	--	Function unknown	Lung seven transmembrane receptor	--	Uncharacterized protein OS=Picea sitchensis OX=3332 PE=2 SV=1	Function unknown	unknown [Picea sitchensis]
c318482.graph_c0	0.49	0.48	0.98	0.08	0.1	0.13	0.00302723	2.17138	--	--	--	--	--	--	--	--	--
c242909.graph_c0	17.29	28.29	31.89	4.79	5.27	4.59	8.64415e-06	2.16954	--	--	--	--	--	--	Uncharacterized protein OS=Pythium insidiosum OX=114742 GN=PINS_011540 PE=4 SV=1	--	Hypothetical protein PINS_011540 [Pythium insidiosum]
c281300.graph_c0	13.8	19.32	13.37	3.42	3.32	3.78	7.54608e-17	2.16484	Coenzyme transport and metabolism	Molecular Function: nicotinate-nucleotide diphosphorylase (carboxylating) activity (GO:0004514);; Biological Process: NAD biosynthetic process (GO:0009435);;	K00767|1.6e-82|qsu:112013743|K00767 nicotinate-nucleotide pyrophosphorylase (carboxylating) [EC:2.4.2.19] | (RefSeq) nicotinate-nucleotide pyrophosphorylase [carboxylating]-like	Nucleotide transport and metabolism	Quinolinate phosphoribosyl transferase, C-terminal domain;; Quinolinate phosphoribosyl transferase, N-terminal domain	Nicotinate-nucleotide pyrophosphorylase [carboxylating], chloroplastic OS=Arabidopsis thaliana OX=3702 GN=QPT PE=2 SV=2	Nicotinate-nucleotide pyrophosphorylase [carboxylating] OS=Pythium insidiosum OX=114742 GN=PINS_003545 PE=3 SV=1	Nucleotide transport and metabolism	hypothetical protein Poli38472_013061 [Pythium oligandrum]
c265153.graph_c0	7.06	9.26	6.51	1.47	1.4	2.05	1.69866e-08	2.16329	Coenzyme transport and metabolism	--	--	--	Methyltransferase domain;; Methyltransferase domain;; Methyltransferase domain;; Methyltransferase domain;; Methyltransferase domain;; Protein-L-isoaspartate(D-aspartate) O-methyltransferase (PCMT)	--	Uncharacterized protein OS=Pythium insidiosum OX=114742 GN=PINS_002126 PE=4 SV=1	--	Hypothetical protein PINS_002126 [Pythium insidiosum]
c252555.graph_c0	6	11.37	16.8	2.66	1.77	1.08	0.0019483	2.16015	--	Cellular Component: cytoplasm (GO:0005737);; Biological Process: autophagy (GO:0006914);;	K08341|9.1e-44|pop:7461702|K08341 GABA(A) receptor-associated protein | (RefSeq) autophagy-related protein 8f	Cytoskeleton	Autophagy protein Atg8 ubiquitin like;; Ubiquitin-like autophagy protein Apg12	Autophagy-related protein 8 OS=Phytophthora infestans OX=4787 GN=ATG8 PE=3 SV=1	Autophagy-related protein OS=Populus alba OX=43335 GN=D5086_0000121020 PE=3 SV=1	Cytoskeleton	BQ2448_5893 [Microbotryum intermedium]
c280583.graph_c0	3.42	3.96	1.8	0.67	0.61	0.6	1.2791e-05	2.1594	--	--	--	--	--	--	Uncharacterized protein OS=Pythium insidiosum OX=114742 GN=PINS_001172 PE=4 SV=1	--	hypothetical protein Poli38472_007265 [Pythium oligandrum]
c269332.graph_c0	2.02	3.84	2.34	0.45	0.45	0.65	0.000290523	2.15549	Translation, ribosomal structure and biogenesis	--	K14561|5.6e-106|smo:SELMODRAFT_185462|K14561 U3 small nucleolar ribonucleoprotein protein IMP4 | (RefSeq) hypothetical protein	RNA processing and modification	Brix domain	--	U3 small nucleolar ribonucleoprotein protein IMP4 OS=Pythium insidiosum OX=114742 GN=PINS_001285 PE=4 SV=1	--	hypothetical protein Poli38472_002329 [Pythium oligandrum]
c289384.graph_c0	0.68	1.16	1.81	0.16	0.32	0.12	0.00391542	2.1549	--	Molecular Function: protein binding (GO:0005515);; Molecular Function: zinc ion binding (GO:0008270);;	--	--	Zinc finger, ZZ type;; PB1 domain;; C1 domain	--	Next to BRCA1 gene 1 protein OS=Anthurium amnicola OX=1678845 GN=NBR1_0 PE=4 SV=1	--	BZ3500_MvSof-1268-A1-R1_Chr3-1g05710 [Microbotryum saponariae]
c287906.graph_c0	7.22	8.82	7.4	1.61	1.15	2.45	1.71776e-09	2.15385	Amino acid transport and metabolism	Molecular Function: tryptophan synthase activity (GO:0004834);;	K01696|7.1e-137|apro:F751_3692|K01696 tryptophan synthase beta chain [EC:4.2.1.20] | (RefSeq) Tryptophan synthase beta chain 2, chloroplastic	Amino acid transport and metabolism	Pyridoxal-phosphate dependent enzyme	Tryptophan synthase beta chain 2, chloroplastic (Fragment) OS=Zea mays OX=4577 GN=TSB2 PE=2 SV=1	Tryptophan synthase OS=Globisporangium ultimum (strain ATCC 200006 / CBS 805.95 / DAOM BR144) OX=431595 PE=3 SV=1	Amino acid transport and metabolism	hypothetical protein BBP00_00000982 [Phytophthora kernoviae]
c250374.graph_c0	11	13.36	8.64	2.01	1.68	3.14	2.53582e-06	2.15094	--	Molecular Function: protein-lysine N-methyltransferase activity (GO:0016279);;	--	--	--	--	Uncharacterized protein OS=Pythium insidiosum OX=114742 GN=PINS_008094 PE=3 SV=1	--	hypothetical protein Poli38472_005881 [Pythium oligandrum]
c261489.graph_c0	12.36	14.29	6.7	1.89	0.63	2.76	0.0036981	2.15078	Amino acid transport and metabolism	Molecular Function: oxidoreductase activity (GO:0016491);;	K00264|1.9e-21|obr:102721892|K00264 glutamate synthase (NADH) [EC:1.4.1.14] | (RefSeq) NGS; glutamate synthase 1 [NADH], chloroplastic	Amino acid transport and metabolism	GXGXG motif	Glutamate synthase 1 [NADH], chloroplastic OS=Oryza sativa subsp. japonica OX=39947 GN=Os01g0681900 PE=2 SV=1	Ferredoxin-dependent glutamate synthase OS=Phytophthora palmivora var. palmivora OX=611791 GN=PHPALM_7941 PE=4 SV=1	Amino acid transport and metabolism	hypothetical protein Poli38472_005008 [Pythium oligandrum]
c240644.graph_c0	1.88	1.35	1.22	0.22	0.19	0.22	0.00839209	2.14801	Energy production and conversion	Biological Process: ATP synthesis coupled proton transport (GO:0015986);; Cellular Component: proton-transporting ATP synthase complex, catalytic core F(1) (GO:0045261);; Molecular Function: proton-transporting ATP synthase activity, rotational mechanism (GO:0046933);;	K02136|8.6e-54|qsu:112009698|K02136 F-type H+-transporting ATPase subunit gamma | (RefSeq) ATP synthase subunit gamma, mitochondrial-like	Energy production and conversion	ATP synthase	ATP synthase subunit gamma, mitochondrial OS=Arabidopsis thaliana OX=3702 GN=ATPC PE=1 SV=1	ATP synthase subunit gamma OS=Hordeum vulgare subsp. vulgare OX=112509 PE=2 SV=1	Energy production and conversion	hypothetical protein VHUM_03614 [Vanrija humicola]
c278715.graph_c0	1.82	2.6	2.97	0.38	0.45	0.71	2.1208e-05	2.14653	Signal transduction mechanisms	Molecular Function: protein kinase activity (GO:0004672);; Molecular Function: ATP binding (GO:0005524);; Cellular Component: mitochondrial matrix (GO:0005759);;	K00898|3.5e-104|cvr:CHLNCDRAFT_137427|K00898 pyruvate dehydrogenase kinase 2/3/4 [EC:2.7.11.2] | (RefSeq) hypothetical protein	Signal transduction mechanisms	Mitochondrial branched-chain alpha-ketoacid dehydrogenase kinase;; Histidine kinase-, DNA gyrase B-, and HSP90-like ATPase	[Pyruvate dehydrogenase (acetyl-transferring)] kinase, mitochondrial OS=Arabidopsis thaliana OX=3702 GN=PDK PE=1 SV=1	Protein-serine/threonine kinase OS=Pythium insidiosum OX=114742 GN=PINS_007609 PE=3 SV=1	Signal transduction mechanisms	pyruvate dehydrogenase kinase-like protein [Pythium insidiosum]
c268072.graph_c0	8.25	13.63	7.58	1.41	2.37	2.25	5.28425e-06	2.14511	--	Molecular Function: cysteine-type endopeptidase inhibitor activity (GO:0004869);; Cellular Component: integral component of membrane (GO:0016021);;	--	--	--	Cystatin-like cysteine protease inhibitor EPIC2B OS=Phytophthora infestans (strain T30-4) OX=403677 GN=EPIC2B PE=1 SV=1	Uncharacterized protein OS=Phytophthora parasitica OX=4792 GN=L914_21213 PE=4 SV=1	--	hypothetical protein PPTG_18856 [Phytophthora parasitica INRA-310]
c279811.graph_c0	2.19	3.01	3.44	0.58	0.39	0.78	4.49168e-05	2.14466	--	--	--	--	--	--	--	--	--
c271439.graph_c0	1.92	1.84	1.69	0.29	0.31	0.43	0.000514746	2.13848	Posttranslational modification, protein turnover, chaperones	Biological Process: nitrogen compound metabolic process (GO:0006807);; Molecular Function: nickel cation binding (GO:0016151);;	K03188|3.8e-46|zju:107410794|K03188 urease accessory protein | (RefSeq) urease accessory protein F	--	UreF	Urease accessory protein F OS=Oryza sativa subsp. indica OX=39946 GN=UREF PE=2 SV=1	Uncharacterized protein OS=Pythium insidiosum OX=114742 GN=PINS_003535 PE=3 SV=1	Posttranslational modification, protein turnover, chaperones	Hypothetical protein PINS_003535 [Pythium insidiosum]
c272198.graph_c0	1.51	2.65	1.07	0.36	0.3	0.21	0.00317671	2.13773	--	Cellular Component: integral component of membrane (GO:0016021);;	K15110|6.7e-38|gsl:Gasu_42670|K15110 solute carrier family 25 (mitochondrial 2-oxodicarboxylate transporter), member 21 | (RefSeq) mitochondrial carrier	Energy production and conversion	Mitochondrial carrier protein	--	Uncharacterized protein OS=Pythium insidiosum OX=114742 GN=PINS_003224 PE=3 SV=1	Intracellular trafficking, secretion, and vesicular transport	hypothetical protein Poli38472_012885 [Pythium oligandrum]
c272984.graph_c0	5.71	5.88	3.54	0.69	1.18	1.26	1.63464e-05	2.13526	Carbohydrate transport and metabolism	Molecular Function: ribulose-phosphate 3-epimerase activity (GO:0004750);; Biological Process: carbohydrate metabolic process (GO:0005975);; Biological Process: pentose-phosphate shunt (GO:0006098);; Molecular Function: metal ion binding (GO:0046872);;	K01783|4.5e-70|nau:109235345|K01783 ribulose-phosphate 3-epimerase [EC:5.1.3.1] | (RefSeq) ribulose-phosphate 3-epimerase, cytoplasmic isoform-like	Carbohydrate transport and metabolism	Ribulose-phosphate 3 epimerase family	Ribulose-phosphate 3-epimerase, cytoplasmic isoform OS=Oryza sativa subsp. japonica OX=39947 GN=Os09g0505700 PE=1 SV=1	Ribulose-phosphate 3-epimerase OS=Pythium insidiosum OX=114742 GN=PINS_001115 PE=3 SV=1	Carbohydrate transport and metabolism	ribulose-phosphate 3-epimerase [Pythium insidiosum]
c314289.graph_c0	0.64	0.49	0.93	0.14	0.14	0.11	0.000754882	2.13466	Posttranslational modification, protein turnover, chaperones	Molecular Function: ATP binding (GO:0005524);; Cellular Component: cellular_component (GO:0005575);; Cellular Component: intracellular (GO:0005622);; Cellular Component: obsolete cell (GO:0005623);; Cellular Component: cytoplasm (GO:0005737);; Cellular Component: vacuole (GO:0005773);; Cellular Component: Golgi apparatus (GO:0005794);; Cellular Component: plasma membrane (GO:0005886);; Cellular C…	K06027|5.2e-169|nnu:104599597|K06027 vesicle-fusing ATPase [EC:3.6.4.6] | (RefSeq) vesicle-fusing ATPase-like	Posttranslational modification, protein turnover, chaperones	ATPase family associated with various cellular activities (AAA);; AAA+ lid domain;; AAA domain (Cdc48 subfamily);; TIP49 P-loop domain;; AAA domain;; AAA domain;; Holliday junction DNA helicase RuvB P-loop domain;; AAA domain (dynein-related subfamily);; RNA helicase;; Magnesium chelatase, subunit ChlI	Vesicle-fusing ATPase OS=Arabidopsis thaliana OX=3702 GN=NSF PE=2 SV=2	Vesicle-fusing ATPase OS=Nelumbo nucifera OX=4432 GN=LOC104599597 PE=3 SV=1	Posttranslational modification, protein turnover, chaperones	hypothetical protein Glove_395g6 [Diversispora epigaea]
c283774.graph_c0	9.7	10.8	7.45	2.22	2.4	1.83	7.77672e-14	2.13196	--	Molecular Function: ion transmembrane transporter activity (GO:0015075);; Cellular Component: mitochondrial membrane (GO:0031966);;	K23503|8.4e-43|qsu:111984526|K23503 sideroflexin-5 | (RefSeq) probable mitochondrial transport protein fsf1	General function prediction only	Sideroflexins	--	Sidoreflexin OS=Pythium insidiosum OX=114742 GN=PINS_009168 PE=3 SV=1	Function unknown	hypothetical protein Poli38472_001715 [Pythium oligandrum]
c174291.graph_c0	0.94	0.9	0.69	0.14	0.12	0.18	0.00277731	2.13129	General function prediction only	Molecular Function: hydrolase activity (GO:0016787);;	K14664|1.6e-18|sly:101264404|K14664 IAA-amino acid hydrolase [EC:3.5.1.-] | (RefSeq) IAA-amino acid hydrolase ILR1-like 4	--	Peptidase dimerisation domain;; Peptidase family M20/M25/M40	IAA-amino acid hydrolase ILR1-like 5 OS=Arabidopsis thaliana OX=3702 GN=ILL5 PE=3 SV=1	Peptidase M20 domain-containing protein 2 (Fragment) OS=Anthurium amnicola OX=1678845 GN=Pm20d2_4 PE=3 SV=1	Function unknown	aminoacylase 1-like protein 2 [Cutaneotrichosporon oleaginosum]
c289450.graph_c0	1.95	1.97	1.95	0.41	0.46	0.4	1.43324e-06	2.1258	Amino acid transport and metabolism	Biological Process: histidine biosynthetic process (GO:0000105);; Molecular Function: phosphoribosyl-AMP cyclohydrolase activity (GO:0004635);; Molecular Function: phosphoribosyl-ATP diphosphatase activity (GO:0004636);;	K14152|2.4e-60|qsu:111990103|K14152 phosphoribosyl-ATP pyrophosphohydrolase / phosphoribosyl-AMP cyclohydrolase / histidinol dehydrogenase [EC:3.6.1.31 3.5.4.19 1.1.1.23] | (RefSeq) histidine biosynthesis trifunctional protein-like	Amino acid transport and metabolism	Phosphoribosyl-AMP cyclohydrolase;; Phosphoribosyl-ATP pyrophosphohydrolase	--	Phosphoribosyl-AMP cyclohydrolase OS=Pythium insidiosum OX=114742 GN=PINS_010660 PE=4 SV=1	Amino acid transport and metabolism	hypothetical protein Poli38472_001993 [Pythium oligandrum]
c305151.graph_c0	1.37	0.96	1.46	0.27	0.06	0.26	0.00718679	2.12452	--	--	--	--	--	--	--	--	--
c272187.graph_c0	0.91	3.34	3.37	0.5	0.28	0.4	0.00675628	2.12384	--	Molecular Function: SNAP receptor activity (GO:0005484);; Biological Process: intracellular protein transport (GO:0006886);; Cellular Component: membrane (GO:0016020);; Cellular Component: integral component of membrane (GO:0016021);; Biological Process: vesicle-mediated transport (GO:0016192);;	K08488|8.0e-22|dzi:111299472|K08488 syntaxin 7 | (RefSeq) syntaxin-22-like isoform X1	Intracellular trafficking, secretion, and vesicular transport	SNARE domain;; Syntaxin-like protein	Syntaxin-124 OS=Arabidopsis thaliana OX=3702 GN=SYP124 PE=2 SV=1	Syntaxin OS=Solanum tuberosum OX=4113 GN=102584384 PE=3 SV=1	--	uncharacterized protein SmJEL517_g05987 [Synchytrium microbalum]
c291529.graph_c0	5.86	7.68	4.72	1.16	1.22	1.88	2.83281e-12	2.12241	Amino acid transport and metabolism	Molecular Function: molecular_function (GO:0003674);; Molecular Function: catalytic activity (GO:0003824);; Molecular Function: spermidine synthase activity (GO:0004766);; Cellular Component: cellular_component (GO:0005575);; Cellular Component: obsolete cell (GO:0005623);; Cellular Component: plasma membrane (GO:0005886);; Biological Process: cellular biogenic amine metabolic process (GO:0006576…	K00797|6.2e-87|mpp:MICPUCDRAFT_45807|K00797 spermidine synthase [EC:2.5.1.16] | (RefSeq) hypothetical protein	Amino acid transport and metabolism	Dyggve-Melchior-Clausen syndrome protein;; Spermine/spermidine synthase domain;; Spermidine synthase tetramerisation domain	Spermidine synthase 2 OS=Pisum sativum OX=3888 GN=SPDSYN2 PE=2 SV=1	Dymeclin OS=Globisporangium ultimum (strain ATCC 200006 / CBS 805.95 / DAOM BR144) OX=431595 PE=3 SV=1	Coenzyme transport and metabolism	hypothetical protein Poli38472_009204 [Pythium oligandrum]
c266509.graph_c0	1.17	0.73	0.92	0.23	0.15	0.19	0.00029695	2.12232	Energy production and conversion	Molecular Function: malate dehydrogenase (decarboxylating) (NAD+) activity (GO:0004471);; Molecular Function: metal ion binding (GO:0046872);; Molecular Function: NAD binding (GO:0051287);;	K00029|1.4e-138|qsu:112037566|K00029 malate dehydrogenase (oxaloacetate-decarboxylating)(NADP+) [EC:1.1.1.40] | (RefSeq) NADP-dependent malic enzyme-like	Energy production and conversion	Malic enzyme, NAD binding domain;; Malic enzyme, N-terminal domain	NADP-dependent malic enzyme 3 OS=Arabidopsis thaliana OX=3702 GN=NADP-ME3 PE=1 SV=1	Malic enzyme OS=Hordeum vulgare subsp. vulgare OX=112509 PE=2 SV=1	Energy production and conversion	hypothetical protein VHUM_02969 [Vanrija humicola]
c147287.graph_c0	9.16	5.9	6.24	0.77	0.95	1.6	0.00539604	2.12002	--	--	--	--	NADH-ubiquinone reductase complex 1 MLRQ subunit	--	--	--	uncharacterized protein CC85DRAFT_289577 [Cutaneotrichosporon oleaginosum]
c277583.graph_c0	3.59	8.94	10.74	2.04	1.09	1.53	0.000209879	2.11897	Carbohydrate transport and metabolism	Cellular Component: storage vacuole (GO:0000322);; Cellular Component: plant-type vacuole (GO:0000325);; Cellular Component: protein storage vacuole (GO:0000326);; Molecular Function: molecular_function (GO:0003674);; Molecular Function: transporter activity (GO:0005215);; Molecular Function: amine transmembrane transporter activity (GO:0005275);; Molecular Function: water transmembrane transport…	K09873|4.5e-46|smo:SELMODRAFT_266713|K09873 aquaporin TIP | (RefSeq) hypothetical protein	Carbohydrate transport and metabolism	Major intrinsic protein	Probable aquaporin TIP-type OS=Medicago truncatula OX=3880 GN=AQP1 PE=1 SV=1	Uncharacterized protein OS=Chara braunii OX=69332 GN=CBR_g8238 PE=3 SV=1	Carbohydrate transport and metabolism	major intrinsic family protein [Zygnema circumcarinatum]
c276711.graph_c0	6.41	4.01	1.51	0.51	1.01	0.41	0.00528075	2.11821	--	--	--	--	--	--	--	--	--
c285954.graph_c0	10.77	13.97	10.4	3.2	2.43	2.74	2.35033e-20	2.11811	--	Biological Process: biosynthetic process (GO:0009058);; Molecular Function: nucleotidyltransferase activity (GO:0016779);;	K00966|1.9e-98|atr:18434676|K00966 mannose-1-phosphate guanylyltransferase [EC:2.7.7.13] | (RefSeq) mannose-1-phosphate guanyltransferase alpha isoform X2	--	Nucleotidyl transferase;; Bacterial transferase hexapeptide (six repeats)	--	NTP_transferase domain-containing protein OS=Globisporangium ultimum (strain ATCC 200006 / CBS 805.95 / DAOM BR144) OX=431595 PE=3 SV=1	--	hypothetical protein Poli38472_002560 [Pythium oligandrum]
c295774.graph_c0	15.08	17.65	14.45	4.55	3.4	3.52	3.58265e-32	2.11437	Lipid transport and metabolism	Molecular Function: ATP binding (GO:0005524);; Molecular Function: ligase activity (GO:0016874);; Molecular Function: metal ion binding (GO:0046872);;	K01965|1.7e-173|apro:F751_3701|K01965 propionyl-CoA carboxylase alpha chain [EC:6.4.1.3] | (RefSeq) Propionyl-CoA carboxylase alpha chain, mitochondrial	--	Carbamoyl-phosphate synthase L chain, ATP binding domain;; Biotin carboxylase, N-terminal domain;; Biotin carboxylase C-terminal domain;; Biotin-requiring enzyme;; Propionyl-coenzyme A carboxylase BT domain;; ATP-grasp domain;; D-ala D-ala ligase C-terminus	Methylcrotonoyl-CoA carboxylase subunit alpha, mitochondrial OS=Arabidopsis thaliana OX=3702 GN=MCCA PE=1 SV=2	Propanoyl-CoA:carbon dioxide ligase subunit alpha OS=Globisporangium ultimum (strain ATCC 200006 / CBS 805.95 / DAOM BR144) OX=431595 PE=4 SV=1	Energy production and conversion	hypothetical protein Poli38472_011939 [Pythium oligandrum]
c293580.graph_c0	8.72	10.76	10.43	3.42	1.72	1.47	2.78141e-06	2.1126	--	Molecular Function: FMN binding (GO:0010181);; Molecular Function: oxidoreductase activity (GO:0016491);;	K11517|4.2e-112|sita:101773478|K11517 (S)-2-hydroxy-acid oxidase [EC:1.1.3.15] | (RefSeq) peroxisomal (S)-2-hydroxy-acid oxidase GLO1	Energy production and conversion	FMN-dependent dehydrogenase;; IMP dehydrogenase / GMP reductase domain;; Thiazole biosynthesis protein ThiG	Peroxisomal (S)-2-hydroxy-acid oxidase GLO1 OS=Oryza sativa subsp. indica OX=39946 GN=GLO1 PE=3 SV=1	FMN hydroxy acid dehydrogenase domain-containing protein OS=Pythium brassicum OX=1485010 GN=PybrP1_001654 PE=3 SV=1	Energy production and conversion	hypothetical protein Poli38472_009750 [Pythium oligandrum]
c282709.graph_c0	3.91	4.82	4.5	0.86	0.95	1.22	1.4577e-09	2.11108	--	Biological Process: biosynthetic process (GO:0009058);; Molecular Function: nucleotidyltransferase activity (GO:0016779);;	K00966|5.8e-127|nau:109238571|K00966 mannose-1-phosphate guanylyltransferase [EC:2.7.7.13] | (RefSeq) mannose-1-phosphate guanylyltransferase 1	Cell wall/membrane/envelope biogenesis	Nucleotidyl transferase;; Bacterial transferase hexapeptide (six repeats);; MobA-like NTP transferase domain	Mannose-1-phosphate guanylyltransferase 1 OS=Arabidopsis thaliana OX=3702 GN=CYT1 PE=1 SV=1	Mannose-1-phosphate guanyltransferase beta, putative OS=Pythium insidiosum OX=114742 GN=PINS_009129 PE=4 SV=1	Cell wall/membrane/envelope biogenesis	hypothetical protein Poli38472_004381 [Pythium oligandrum]
c270289.graph_c1	0.98	0.63	1.03	0.26	0.12	0.04	0.00779754	2.10996	--	Molecular Function: protein binding (GO:0005515);;	--	Posttranslational modification, protein turnover, chaperones	Zinc finger, C3HC4 type (RING finger);; Ring finger domain;; RING-type zinc-finger;; SAM domain (Sterile alpha motif);; zinc finger of C3HC4-type, RING;; Zinc finger, C3HC4 type (RING finger);; SAM domain (Sterile alpha motif);; Zinc finger, C3HC4 type (RING finger);; RING-H2 zinc finger domain;; U-box domain	--	Uncharacterized protein OS=Hondaea fermentalgiana OX=2315210 GN=FCC1311_001602 PE=4 SV=1	Posttranslational modification, protein turnover, chaperones	hypothetical protein CAOG_08050 [Capsaspora owczarzaki ATCC 30864]
c261582.graph_c0	28.31	38.63	29.49	9.45	6.09	6.82	1.1283e-13	2.10381	--	Molecular Function: catalytic activity (GO:0003824);;	--	General function prediction only	Isochorismatase family	Secreted isochorismatase effector Isc1 OS=Phytophthora sojae (strain P6497) OX=1094619 GN=Isc1 PE=1 SV=1	Isochorismatase domain-containing protein OS=Globisporangium ultimum (strain ATCC 200006 / CBS 805.95 / DAOM BR144) OX=431595 PE=3 SV=1	Secondary metabolites biosynthesis, transport and catabolism	hypothetical protein Poli38472_000242 [Pythium oligandrum]
c284958.graph_c0	2.32	3.36	1.62	0.46	0.36	0.72	6.41284e-05	2.10175	--	Cellular Component: integral component of membrane (GO:0016021);;	K13519|6.4e-41|fve:101315337|K13519 lysophospholipid acyltransferase [EC:2.3.1.51 2.3.1.23 2.3.1.-] | (RefSeq) lysophospholipid acyltransferase 1	Function unknown	MBOAT, membrane-bound O-acyltransferase family	--	Uncharacterized protein OS=Globisporangium ultimum (strain ATCC 200006 / CBS 805.95 / DAOM BR144) OX=431595 PE=4 SV=1	Function unknown	hypothetical protein Poli38472_005627 [Pythium oligandrum]
c297402.graph_c0	2.68	3.46	2.97	0.56	0.71	0.87	2.64866e-11	2.1015	Amino acid transport and metabolism	Molecular Function: metalloendopeptidase activity (GO:0004222);; Cellular Component: mitochondrial matrix (GO:0005759);; Biological Process: protein processing involved in protein targeting to mitochondrion (GO:0006627);; Molecular Function: metal ion binding (GO:0046872);;	K01410|3.2e-144|egu:105043263|K01410 mitochondrial intermediate peptidase [EC:3.4.24.59] | (RefSeq) probable mitochondrial intermediate peptidase, mitochondrial	Posttranslational modification, protein turnover, chaperones	Peptidase family M3	Mitochondrial intermediate peptidase, mitochondrial OS=Arabidopsis thaliana OX=3702 GN=OCT1 PE=3 SV=1	Peptidase_M3 domain-containing protein OS=Globisporangium ultimum (strain ATCC 200006 / CBS 805.95 / DAOM BR144) OX=431595 PE=3 SV=1	Posttranslational modification, protein turnover, chaperones	hypothetical protein Poli38472_009730 [Pythium oligandrum]
c226881.graph_c0	35.57	48.59	21.87	4.12	5.51	8.17	0.00329968	2.09908	--	Cellular Component: mitochondrion (GO:0005739);; Biological Process: mitochondrial cytochrome c oxidase assembly (GO:0033617);;	--	--	Pet100	--	Uncharacterized protein OS=Pythium insidiosum OX=114742 GN=PINS_010671 PE=4 SV=1	--	hypothetical protein Poli38472_001999 [Pythium oligandrum]
c298511.graph_c2	6.11	6.1	14.06	0.5	1.68	2.03	0.00617208	2.09147	--	--	--	--	--	--	Uncharacterized protein (Fragment) OS=Beta vulgaris subsp. vulgaris OX=3555 GN=BVRB_037930 PE=4 SV=1	--	hypothetical protein Lal_00014815 [Lupinus albus]
c278274.graph_c0	3.56	4.83	3.27	0.96	0.53	1.09	6.97432e-06	2.08989	--	Cellular Component: integral component of membrane (GO:0016021);;	K14684|3.0e-13|jre:109013364|K14684 solute carrier family 25 (mitochondrial phosphate transporter), member 23/24/25/41 | (RefSeq) mitochondrial substrate carrier family protein B-like isoform X1	General function prediction only	Mitochondrial carrier protein	--	Uncharacterized protein OS=Globisporangium ultimum (strain ATCC 200006 / CBS 805.95 / DAOM BR144) OX=431595 PE=3 SV=1	Energy production and conversion	hypothetical protein FI667_g10358, partial [Globisporangium splendens]
c301937.graph_c0	1.25	2.45	2.66	0.64	0.34	0.36	0.000153169	2.08909	--	Molecular Function: calcium ion binding (GO:0005509);; Molecular Function: protein binding (GO:0005515);; Molecular Function: lipid binding (GO:0008289);;	K12472|4.5e-15|fve:101301734|K12472 epidermal growth factor receptor substrate 15 | (RefSeq) epidermal growth factor receptor substrate 15-like 1	--	START domain;; Regulator of G protein signaling domain;; Cytoskeletal-regulatory complex EF hand;; EF hand;; WW domain	--	epidermal growth factor receptor substrate 15-like isoform X2 OS=Phoenix dactylifera OX=42345 GN=LOC103723600 PE=4 SV=1	--	hypothetical protein M569_03317, partial [Genlisea aurea]
c278470.graph_c0	22.09	25.03	18.32	5.3	4.93	6.02	6.70859e-37	2.08496	--	--	--	--	--	--	Uncharacterized protein OS=Pythium insidiosum OX=114742 GN=PINS_004250 PE=4 SV=1	--	hypothetical protein Poli38472_005716 [Pythium oligandrum]
c271699.graph_c0	4.22	4.48	2.79	1.1	0.7	0.73	1.59938e-05	2.07999	--	Cellular Component: integral component of membrane (GO:0016021);;	K15111|2.2e-60|cme:CYME_CMR073C|K15111 solute carrier family 25 (mitochondrial S-adenosylmethionine transporter), member 26 | (RefSeq) probable mitochondrial carrier proteins; Pet8p	Energy production and conversion	Mitochondrial carrier protein	S-adenosylmethionine carrier 1, chloroplastic/mitochondrial OS=Arabidopsis thaliana OX=3702 GN=SAMC1 PE=1 SV=1	Uncharacterized protein OS=Globisporangium ultimum (strain ATCC 200006 / CBS 805.95 / DAOM BR144) OX=431595 PE=3 SV=1	Energy production and conversion	hypothetical protein Poli38472_002323 [Pythium oligandrum]
c307313.graph_c1	42.66	40.8	59.59	14.06	10.38	8.53	1.37741e-09	2.07857	--	Cellular Component: nucleus (GO:0005634);; Molecular Function: transaminase activity (GO:0008483);; Molecular Function: sequence-specific DNA binding (GO:0043565);; Biological Process: positive regulation of transcription, DNA-templated (GO:0045893);;	K09338|5.1e-59|sind:105176433|K09338 homeobox-leucine zipper protein | (RefSeq) homeobox-leucine zipper protein ATHB-6	Transcription	Homeodomain;; Homeobox associated leucine zipper;; Homeobox KN domain	Homeobox-leucine zipper protein ATHB-6 OS=Arabidopsis thaliana OX=3702 GN=ATHB-6 PE=1 SV=1	Alanine--glyoxylate aminotransferase 2 isoform 1 OS=Theobroma cacao OX=3641 GN=TCM_001039 PE=4 SV=1	Transcription	homeobox-leucine zipper protein ATHB-6 [Sesamum indicum]
c146700.graph_c0	2.85	1.69	2.5	0.58	0.49	0.19	0.00390041	2.07727	Defense mechanisms	Molecular Function: peroxidase activity (GO:0004601);; Molecular Function: peroxiredoxin activity (GO:0051920);;	K24137|5.5e-78|qsu:111984201|K24137 glutaredoxin/glutathione-dependent peroxiredoxin [EC:1.11.1.25 1.11.1.27] | (RefSeq) peroxiredoxin PRX1, mitochondrial-like	Posttranslational modification, protein turnover, chaperones	AhpC/TSA family;; C-terminal domain of 1-Cys peroxiredoxin;; Redoxin	Probable 1-Cys peroxiredoxin OS=Syntrichia ruralis OX=38588 PE=2 SV=1	Peroxiredoxin OS=Anthurium amnicola OX=1678845 GN=PRX1_2 PE=3 SV=1	Posttranslational modification, protein turnover, chaperones	hypothetical protein VHUM_00563 [Vanrija humicola]
c89247.graph_c0	0.45	0.85	1.06	0.17	0.11	0.12	0.00736268	2.07529	Energy production and conversion	Molecular Function: ATP binding (GO:0005524);; Cellular Component: mitochondrion (GO:0005739);; Biological Process: ATP synthesis coupled proton transport (GO:0015986);; Cellular Component: proton-transporting ATP synthase complex, catalytic core F(1) (GO:0045261);; Molecular Function: proton-transporting ATP synthase activity, rotational mechanism (GO:0046933);;	K02132|1.7e-183|ccp:CHC_T00009194001|K02132 F-type H+-transporting ATPase subunit alpha | (RefSeq) ATP synthase subunit alpha, mitochondrial	Energy production and conversion	ATP synthase alpha/beta family, nucleotide-binding domain;; ATP synthase alpha/beta chain, C terminal domain;; ATP synthase alpha/beta family, beta-barrel domain	ATP synthase subunit alpha, mitochondrial OS=Marchantia polymorpha OX=3197 GN=ATPA PE=3 SV=2	ATP synthase subunit alpha OS=Pseudoperonospora cubensis OX=143453 GN=atp1 PE=3 SV=1	Energy production and conversion	ATP synthase F1 subunit alpha [Pseudoperonospora cubensis]
c261818.graph_c0	0.61	1.14	0.41	0.18	0.05	0.12	0.00922945	2.07484	Inorganic ion transport and metabolism	Molecular Function: sodium:phosphate symporter activity (GO:0005436);; Molecular Function: phosphate ion transmembrane transporter activity (GO:0015114);; Cellular Component: integral component of membrane (GO:0016021);; Biological Process: sodium-dependent phosphate transport (GO:0044341);;	K14683|7.3e-49|mis:MICPUN_84293|K14683 solute carrier family 34 (sodium-dependent phosphate cotransporter) | (RefSeq) Phosphate:Na+ symporter	--	Na+/Pi-cotransporter	--	Sodium-dependent phosphate transporter, putative OS=Pythium insidiosum OX=114742 GN=PINS_001403 PE=3 SV=1	Inorganic ion transport and metabolism	sodium-dependent phosphate transporter, putative [Pythium insidiosum]
c262819.graph_c0	2.58	2.07	2.83	0.4	0.26	0.91	0.000857364	2.06269	--	--	--	--	Arrestin (or S-antigen), C-terminal domain;; Arrestin (or S-antigen), N-terminal domain	--	Arrestin_C domain-containing protein OS=Phytophthora cactorum OX=29920 GN=PC110_g11608 PE=4 SV=1	--	hypothetical protein PC110_g11608 [Phytophthora cactorum]
c296021.graph_c0	1.82	1.51	1.12	0.27	0.36	0.37	2.15873e-05	2.06268	--	Molecular Function: aspartic-type endopeptidase activity (GO:0004190);; Cellular Component: integral component of membrane (GO:0016021);;	K22683|1.0e-18|oeu:111390750|K22683 aspartyl protease family protein [EC:3.4.23.-] | (RefSeq) aspartyl protease family protein 2-like	Posttranslational modification, protein turnover, chaperones	Eukaryotic aspartyl protease;; Xylanase inhibitor N-terminal;; Xylanase inhibitor C-terminal	Aspartic proteinase nepenthesin-1 OS=Nepenthes gracilis OX=150966 GN=nep1 PE=1 SV=1	Uncharacterized protein OS=Pythium insidiosum OX=114742 GN=PINS_007759 PE=3 SV=1	Posttranslational modification, protein turnover, chaperones	hypothetical protein Poli38472_009093 [Pythium oligandrum]
c283613.graph_c0	8.69	10.18	6.98	2.46	2.17	1.84	4.48497e-17	2.05153	--	Molecular Function: magnesium ion binding (GO:0000287);; Molecular Function: inorganic diphosphatase activity (GO:0004427);; Molecular Function: calcium ion binding (GO:0005509);; Cellular Component: cytoplasm (GO:0005737);; Biological Process: phosphate-containing compound metabolic process (GO:0006796);;	K01507|5.9e-65|bpg:Bathy07g04590|K01507 inorganic pyrophosphatase [EC:3.6.1.1] | (RefSeq) inorganic pyrophosphatase	Energy production and conversion	Inorganic pyrophosphatase;; PH domain	Soluble inorganic pyrophosphatase 1, chloroplastic OS=Chlamydomonas reinhardtii OX=3055 GN=ppa1 PE=1 SV=1	Inorganic diphosphatase OS=Pythium insidiosum OX=114742 GN=PINS_011489 PE=3 SV=1	Energy production and conversion	hypothetical protein Poli38472_011765 [Pythium oligandrum]
c292559.graph_c1	22.7	30.89	21.91	6.35	5.86	6.89	4.10601e-29	2.04975	Posttranslational modification, protein turnover, chaperones	Molecular Function: ATP binding (GO:0005524);; Biological Process: protein refolding (GO:0042026);;	K04077|2.7e-203|olu:OSTLU_25997|K04077 chaperonin GroEL | (RefSeq) CPN60C; chaperonin 60, mitochondrial	Posttranslational modification, protein turnover, chaperones	TCP-1/cpn60 chaperonin family	Chaperonin CPN60-2, mitochondrial OS=Cucurbita maxima OX=3661 GN=CPN60-2 PE=1 SV=1	Uncharacterized protein OS=Globisporangium ultimum (strain ATCC 200006 / CBS 805.95 / DAOM BR144) OX=431595 PE=3 SV=1	Posttranslational modification, protein turnover, chaperones	hypothetical protein Poli38472_004789 [Pythium oligandrum]
c282484.graph_c2	28.9	38.18	29.39	8.75	6.78	8.62	1.36705e-23	2.04935	Coenzyme transport and metabolism	Molecular Function: adenosylhomocysteinase activity (GO:0004013);; Biological Process: one-carbon metabolic process (GO:0006730);;	K01251|3.5e-202|gsl:Gasu_07910|K01251 adenosylhomocysteinase [EC:3.3.1.1] | (RefSeq) adenosylhomocysteinase	Coenzyme transport and metabolism	S-adenosyl-L-homocysteine hydrolase;; S-adenosyl-L-homocysteine hydrolase, NAD binding domain;; D-isomer specific 2-hydroxyacid dehydrogenase, NAD binding domain;; Acetohydroxy acid isomeroreductase, NADPH-binding domain	Adenosylhomocysteinase OS=Phalaenopsis sp. OX=36900 GN=SAHH PE=2 SV=1	Adenosylhomocysteinase OS=Saprolegnia parasitica (strain CBS 223.65) OX=695850 GN=SPRG_09635 PE=3 SV=1	Coenzyme transport and metabolism	adenosylhomocysteinase [Saprolegnia diclina VS20]
c281404.graph_c0	7.91	6.52	5.31	1.91	1.26	1.58	7.77876e-09	2.04913	Amino acid transport and metabolism	Biological Process: tryptophan biosynthetic process (GO:0000162);; Molecular Function: anthranilate phosphoribosyltransferase activity (GO:0004048);;	K00766|2.0e-81|ccp:CHC_T00004022001|K00766 anthranilate phosphoribosyltransferase [EC:2.4.2.18] | (RefSeq) hypothetical protein	Amino acid transport and metabolism	Glycosyl transferase family, a/b domain;; Glycosyl transferase family, helical bundle domain	Anthranilate phosphoribosyltransferase, chloroplastic OS=Arabidopsis thaliana OX=3702 GN=PAT1 PE=2 SV=1	Anthranilate phosphoribosyltransferase OS=Globisporangium ultimum (strain ATCC 200006 / CBS 805.95 / DAOM BR144) OX=431595 PE=3 SV=1	Amino acid transport and metabolism	Anthranilate phosphoribosyltransferase, partial [Globisporangium splendens]
c286010.graph_c0	0.75	1	0.85	0.11	0.22	0.18	0.00169704	2.04729	--	Cellular Component: integral component of membrane (GO:0016021);;	--	--	--	--	Uncharacterized protein OS=Nothophytophthora sp. Chile5 OX=2483409 GN=BBJ28_00019186 PE=4 SV=1	--	hypothetical protein Poli38472_008031 [Pythium oligandrum]
c276782.graph_c0	1.34	1.73	0.96	0.11	0.33	0.32	0.00376533	2.04326	--	Molecular Function: protein tyrosine/serine/threonine phosphatase activity (GO:0008138);;	K13917|3.8e-27|ini:109181493|K13917 mRNA-capping enzyme [EC:2.7.7.50 3.6.1.-] | (RefSeq) mRNA-capping enzyme-like	RNA processing and modification	Dual specificity phosphatase, catalytic domain;; Inositol hexakisphosphate	--	Rab-GAP TBC domain-containing protein OS=Nothophytophthora sp. Chile5 OX=2483409 GN=BBJ28_00002760 PE=4 SV=1	RNA processing and modification	hypothetical protein Poli38472_013949 [Pythium oligandrum]
c254952.graph_c0	1.13	1.32	0.95	0.06	0.27	0.25	0.00812284	2.0405	Lipid transport and metabolism	--	--	General function prediction only	Alpha/beta hydrolase family;; alpha/beta hydrolase fold;; Thioesterase domain;; Serine aminopeptidase, S33	--	AB hydrolase-1 domain-containing protein OS=Globisporangium ultimum (strain ATCC 200006 / CBS 805.95 / DAOM BR144) OX=431595 PE=4 SV=1	Function unknown	hypothetical protein Poli38472_003714 [Pythium oligandrum]
c285373.graph_c0	27.8	36.05	26.19	7.64	6.6	8.68	2.66997e-28	2.0403	Lipid transport and metabolism	Molecular Function: acetyl-CoA carboxylase activity (GO:0003989);; Biological Process: fatty acid biosynthetic process (GO:0006633);; Cellular Component: acetyl-CoA carboxylase complex (GO:0009317);;	K01966|2.0e-182|apro:F751_5746|K01966 propionyl-CoA carboxylase beta chain [EC:6.4.1.3 2.1.3.15] | (RefSeq) Propionyl-CoA carboxylase beta chain, mitochondrial	--	Carboxyl transferase domain	Acetyl-coenzyme A carboxylase carboxyl transferase subunit beta, chloroplastic OS=Draba nemorosa OX=171822 GN=accD PE=3 SV=1	Uncharacterized protein OS=Globisporangium ultimum (strain ATCC 200006 / CBS 805.95 / DAOM BR144) OX=431595 PE=4 SV=1	--	hypothetical protein Poli38472_002800 [Pythium oligandrum]
c293829.graph_c0	4.08	3.75	2.24	0.71	0.73	0.98	2.29135e-07	2.0334	--	Cellular Component: integral component of membrane (GO:0016021);;	--	--	--	--	Uncharacterized protein OS=Pythium insidiosum OX=114742 GN=PINS_007551 PE=4 SV=1	--	hypothetical protein Poli38472_009389 [Pythium oligandrum]
c235237.graph_c0	1.79	1.35	2.4	0.26	0.52	0.17	0.00785851	2.03277	--	--	--	--	--	--	--	--	hypothetical protein EHS24_000236 [Apiotrichum porosum]
c290326.graph_c0	5.21	6.56	3.89	1.41	0.93	1.5	4.66529e-09	2.02627	Posttranslational modification, protein turnover, chaperones	Molecular Function: metalloendopeptidase activity (GO:0004222);; Molecular Function: ATP binding (GO:0005524);; Cellular Component: membrane (GO:0016020);; Biological Process: cell division (GO:0051301);;	K08955|4.5e-183|fve:101311640|K08955 ATP-dependent metalloprotease [EC:3.4.24.-] | (RefSeq) ATP-dependent zinc metalloprotease FTSH 4, mitochondrial	Posttranslational modification, protein turnover, chaperones	Peptidase family M41;; ATPase family associated with various cellular activities (AAA);; AAA+ lid domain;; AAA domain (dynein-related subfamily);; Holliday junction DNA helicase RuvB P-loop domain	ATP-dependent zinc metalloprotease FTSH 4, mitochondrial OS=Arabidopsis thaliana OX=3702 GN=FTSH4 PE=1 SV=2	Cell division protease ftsH OS=Pythium insidiosum OX=114742 GN=PINS_004732 PE=3 SV=1	Posttranslational modification, protein turnover, chaperones	hypothetical protein Poli38472_000362 [Pythium oligandrum]
c300526.graph_c0	4.19	5.38	4.73	1.06	1.2	1.4	4.56127e-18	2.0197	Energy production and conversion	Molecular Function: nucleotide binding (GO:0000166);; Molecular Function: molecular_function (GO:0003674);; Molecular Function: catalytic activity (GO:0003824);; Molecular Function: lactate dehydrogenase activity (GO:0004457);; Molecular Function: D-lactate dehydrogenase (cytochrome) activity (GO:0004458);; Molecular Function: binding (GO:0005488);; Cellular Component: cellular_component (GO:0005…	K18204|5.9e-161|psom:113355555|K18204 D-2-hydroxyglutarate dehydrogenase [EC:1.1.99.39] | (RefSeq) D-2-hydroxyglutarate dehydrogenase, mitochondrial	Energy production and conversion	FAD linked oxidases, C-terminal domain;; FAD binding domain;; Protein of unknown function (DUF1336)	D-2-hydroxyglutarate dehydrogenase, mitochondrial OS=Arabidopsis thaliana OX=3702 GN=D2HGDH PE=1 SV=3	D-2-hydroxyglutarate dehydrogenase OS=Phytophthora fragariae OX=53985 GN=PF001_g6970 PE=4 SV=1	Energy production and conversion	hypothetical protein Poli38472_008904 [Pythium oligandrum]
c289807.graph_c0	3.92	3.77	3.94	1.08	0.92	0.86	2.10103e-09	2.01963	--	--	--	--	--	--	Uncharacterized protein (Fragment) OS=Phytophthora parasitica OX=4792 GN=L916_08013 PE=4 SV=1	--	hypothetical protein Poli38472_010683 [Pythium oligandrum]
c286529.graph_c0	5.59	5.93	5.96	1.31	1.28	1.72	9.46442e-10	2.01774	--	Molecular Function: N-acetyltransferase activity (GO:0008080);;	--	--	Acetyltransferase (GNAT) domain;; Acetyltransferase (GNAT) family	--	Gcn5-related n-acetyltransferase OS=Phytophthora palmivora var. palmivora OX=611791 GN=PHPALM_17442 PE=4 SV=1	Carbohydrate transport and metabolism	hypothetical protein Poli38472_004409 [Pythium oligandrum]
c296669.graph_c0	15.96	20.37	16.15	5.62	3.87	3.98	5.57894e-19	2.01773	Energy production and conversion	Cellular Component: mitochondrial inner membrane (GO:0005743);; Biological Process: tricarboxylic acid cycle (GO:0006099);; Molecular Function: succinate dehydrogenase (ubiquinone) activity (GO:0008177);; Biological Process: electron transport chain (GO:0022900);; Molecular Function: flavin adenine dinucleotide binding (GO:0050660);;	K00234|4.4e-268|cqi:110682479|K00234 succinate dehydrogenase (ubiquinone) flavoprotein subunit [EC:1.3.5.1] | (RefSeq) succinate dehydrogenase [ubiquinone] flavoprotein subunit, mitochondrial-like	Energy production and conversion	FAD binding domain;; Fumarate reductase flavoprotein C-term	Succinate dehydrogenase [ubiquinone] flavoprotein subunit 1, mitochondrial OS=Arabidopsis thaliana OX=3702 GN=SDH1-1 PE=1 SV=1	Succinate dehydrogenase [ubiquinone] flavoprotein subunit, mitochondrial OS=Pythium insidiosum OX=114742 GN=PINS_009802 PE=3 SV=1	Energy production and conversion	hypothetical protein Poli38472_010360 [Pythium oligandrum]
c286791.graph_c0	0.65	1.48	1.37	0.34	0.25	0.17	0.000536879	2.01749	Signal transduction mechanisms	Biological Process: cell morphogenesis (GO:0000902);; Molecular Function: voltage-gated chloride channel activity (GO:0005247);; Cellular Component: cellular_component (GO:0005575);; Cellular Component: intracellular (GO:0005622);; Cellular Component: obsolete cell (GO:0005623);; Cellular Component: cytoplasm (GO:0005737);; Cellular Component: Golgi apparatus (GO:0005794);; Cellular Component: tr…	K05016|1.2e-90|pda:103715739|K05016 chloride channel 7 | (RefSeq) chloride channel protein CLC-d isoform X1	Inorganic ion transport and metabolism	Voltage gated chloride channel;; CBS domain	Chloride channel protein CLC-d OS=Arabidopsis thaliana OX=3702 GN=CLC-D PE=1 SV=2	Chloride channel 7 OS=Fistulifera solaris OX=1519565 GN=FisN_2Hh562 PE=4 SV=1	Inorganic ion transport and metabolism	chloride channel 7 [Fistulifera solaris]
c257881.graph_c0	3.14	3.5	4.34	0.39	0.65	0.96	0.00589357	2.01637	--	--	--	--	Ribosome biogenesis protein Nop16	--	Nucleolar protein 16 OS=Globisporangium ultimum (strain ATCC 200006 / CBS 805.95 / DAOM BR144) OX=431595 PE=3 SV=1	--	hypothetical protein FI667_g8698, partial [Globisporangium splendens]
c275772.graph_c0	8.39	20.74	25.12	6.29	3.02	1.53	0.00297474	2.0094	Carbohydrate transport and metabolism	Cellular Component: storage vacuole (GO:0000322);; Cellular Component: plant-type vacuole (GO:0000325);; Cellular Component: protein storage vacuole (GO:0000326);; Molecular Function: molecular_function (GO:0003674);; Molecular Function: transporter activity (GO:0005215);; Molecular Function: amine transmembrane transporter activity (GO:0005275);; Molecular Function: water transmembrane transport…	K09866|1.4e-45|ppp:112285589|K09866 aquaporin-4 | (RefSeq) aquaporin AQPAe.a-like isoform X1	Carbohydrate transport and metabolism	Major intrinsic protein	Probable aquaporin TIP-type OS=Medicago truncatula OX=3880 GN=AQP1 PE=1 SV=1	Uncharacterized protein OS=Chara braunii OX=69332 GN=CBR_g55164 PE=3 SV=1	Carbohydrate transport and metabolism	major intrinsic family protein [Zygnema circumcarinatum]
c287798.graph_c1	0.87	0.71	0.59	0.19	0.16	0.11	0.00138162	2.00757	Translation, ribosomal structure and biogenesis	Molecular Function: RNA binding (GO:0003723);; Cellular Component: cytoplasm (GO:0005737);;	K13126|1.3e-155|qsu:112014266|K13126 polyadenylate-binding protein | (RefSeq) polyadenylate-binding protein, cytoplasmic and nuclear-like	--	RNA recognition motif. (a.k.a. RRM, RBD, or RNP domain);; Poly-adenylate binding protein, unique domain;; RNA recognition motif. (a.k.a. RRM, RBD, or RNP domain)	Polyadenylate-binding protein 8 OS=Arabidopsis thaliana OX=3702 GN=PAB8 PE=1 SV=1	Polyadenylate-binding protein OS=Anthurium amnicola OX=1678845 GN=pab1_8 PE=3 SV=1	RNA processing and modification	hypothetical protein VHUM_00265 [Vanrija humicola]
[truncated: 650 more rows]

## Sheet: Table S5
Table S5. Down-regulated DEGs in azaleas roots in response to 0 or 50 μM Al for 6 h.
#ID	Al50-1_FPKM	Al50-2_FPKM	Al50-3_FPKM	CK-1_FPKM	CK-2_FPKM	CK-3_FPKM	FDR	log2FC	COG_class_annotation	GO_annotation	KEGG_annotation	KOG_class_annotation	Pfam_annotation	Swissprot_annotation	TrEMBL_annotation	eggNOG_class_annotation	nr_annotation
[truncated: 3,413 more rows]

## Sheet: Table S6
Tabel S6. list of genes used for qRT-PCR analysis
qPCR			RNA-seq
CK	Al	gene name	CK_FPKM	Al50_FPKM	Annotation
2.59712	4.95122	RySTOP2	2.45	8.24	Protein SENSITIVE TO PROTON RHIZOTOXICITY 2 OS=Arabidopsis thaliana OX=3702 GN=STOP2 PE=1 SV=1
3.56316	6.61659	RyALS3;1	69.05	133.89	Protein ALUMINUM SENSITIVE 3 OS=Arabidopsis thaliana OX=3702 GN=ALS3 PE=1 SV=1
0.00684534	2.32834	RyPT3	0.06	19.0667	Low affinity inorganic phosphate transporter 3 OS=Petunia hybrida OX=4102 GN=PT3 PE=2 SV=1
0.0901011	0.296311	RyTCTP	0.33	5.68667	Translationally-controlled tumor protein homolog OS=Oryza sativa subsp. japonica OX=39947 GN=TCTP PE=1 SV=1
[truncated: 7 more rows]
